# Supplementary material for: Analysing the impact of modifiable risk factors on cardiovascular disease mortality in Brazil
Source: PLoS One. 2022 Jun 22;17(6):e0269549. doi: 10.1371/journal.pone.0269549 (PMC9216570; doi:10.1371/journal.pone.0269549)
Supplement: S1 File — (XLSX) [file pone.0269549.s015.xlsx]

## Sheet: Modelo 1 - obt heart mulher
Death_rate_women	white	Private_health	Primary_care	Gini_Index	lnGDP_per_capita	logBolsa_familia	Hospital_beds	SEV_high_BMI	SEV_high_glucose	SEV_high_LDL	SEV_high_SBP	SEV_Diet_high_in_sugar_beverage	SEV_Smoking	SEV_tobacco_(all)	Diabetes_prev	State_fixed	Year_fixed	State	Year
56.49	25.9036	4.2	41	0.733279	8.78354	7.42065	2.0766	22.8479	10.2554	43.5326	19.594	38.4293	15.3163	25.3135	4467.73	1	2	Acre	2005
79.8	35.6156	6.3	23	0.725812	8.51975	8.27402	2.01035	21.2517	13.4077	42.7221	25.9467	36.235	8.70172	19.335	5783.54	2	2	Alagoas	2005
41.88	23.2558	7.4	34	0.782708	8.88537	8.01551	1.63461	26.1872	9.125	44.8095	20.2728	40.3119	9.50286	18.17	4071.19	3	2	Amapá	2005
53.61	21.9753	5.7	32	0.906511	9.25275	6.96117	1.78165	24.863	9.9149	44.2054	16.5525	42.6542	8.42375	17.689	4378.66	4	2	Amazonas	2005
64.46	22.1276	7.8	30	0.79203	8.73558	8.87585	2.21436	22.1019	10.6269	43.5356	24.8234	37.5627	7.65035	17.8744	4743.38	5	2	Bahia	2005
71.13	35.796	7.1	43	0.792617	8.52709	8.71556	2.16941	21.727	9.5393	43.3981	22.0083	36.0381	10.197	19.8515	4219.56	6	2	Ceará	2005
79.33	40.4316	21.3	27	0.795508	9.51881	7.99263	2.1791	23.1985	10.1809	44.5108	20.9475	44.5489	10.3034	22.4151	4520.52	7	2	Espírito Santo	2005
82.03	45.2356	8.4	27	0.789545	9.16347	8.02784	3.16877	23.8706	9.7296	44.2548	20.7673	40.6703	11.5008	24.8641	4353.68	8	2	Goiás	2005
67.59	25.9129	3.7	32	0.747359	8.30592	8.57243	2.66033	16.3624	10.6431	41.2261	19.7349	34.829	7.71034	16.5663	4806.42	9	2	Maranhão	2005
73.02	37.881	10.1	35	0.711716	9.41489	8.79168	2.43118	26.2926	10.6992	44.7813	19.9455	44.8891	10.6154	22.9851	4695.28	10	2	Mato Grosso	2005
88.72	52.618	14.6	42	0.677547	9.25056	7.60368	2.75733	26.0438	11.967	45.2947	26.6919	41.8758	10.045	23.8921	5320.63	11	2	Mato Grosso do Sul	2005
67.55	47.3061	17.4	39	0.824006	9.18842	7.83693	2.4112	22.6255	7.9661	47.5676	22.6515	40.821	11.446	24.8726	3586.19	12	2	Minas Gerais	2005
61.34	23.6018	7.7	23	0.731493	8.65986	8.38892	1.84085	20.3848	10.471	43.0197	20.9981	36.7411	8.411	17.7704	4520.95	13	2	Pará	2005
72.61	37.7932	7.7	10	0.76894	8.47685	8.38049	2.87871	19.8618	11.9825	42.8573	20.2306	36.4268	9.46282	19.2229	5161.54	14	2	Paraíba	2005
87.16	75.0193	17.4	42	0.792089	9.4398	8.64588	2.88808	25.8884	10.3704	45.4397	26.7509	43.7154	14.6624	29.3167	4559.45	15	2	Paraná	2005
90.72	38.3022	12.1	15	0.793659	8.67817	8.30453	2.51567	21.4681	12.1612	43.5935	23.4492	36.6588	10.3376	22.2158	5251.33	16	2	Pernambuco	2005
61.96	25.1421	4.3	30	0.767973	8.16692	8.38341	2.6456	17.6937	10.157	41.896	19.3906	35.8178	9.14198	16.538	4501.31	17	2	Piauí	2005
88.15	55.2431	30.1	29	0.844974	9.76671	8.2565	3.1317	27.1143	10.7847	40.2831	26.5277	46.7037	11.9921	24.6057	4812.32	18	2	Rio de Janeiro	2005
67.69	37.2687	10.2	16	0.803622	8.78015	8.21215	2.62155	21.5856	11.2872	43.4887	22.4284	37.3125	10.402	20.0158	4925.72	19	2	Rio Grande do Norte	2005
82.59	84.4627	15.7	28	0.813933	9.45517	7.65684	2.81569	29.4608	8.4997	43.6944	27.4744	44.8831	18.5809	32.7642	3782.84	20	2	Rio Grande do Sul	2005
94.55	36.6234	5.6	37	0.661969	9.00851	7.1089	2.38281	23.5173	13.2715	44.2502	21.3783	40.6286	11.6644	21.6062	5738.95	21	2	Rondônia	2005
81.55	23.8095	3.4	17	0.746504	9.0028	8.36928	1.46161	24.5857	14.5352	43.8657	17.676	40.5318	11.1638	20.9903	6272.71	22	2	Roraima	2005
84.2	88.5592	16.9	23	0.750767	9.53367	7.90832	2.58831	27.1202	10.4472	41.6364	25.937	47.407	13.4447	28.9538	4629	23	2	Santa Catarina	2005
80.77	69.3156	34.9	36	0.879179	9.83489	8.01694	2.39956	26.3071	9.9646	45.2507	32.4336	46.2562	13.8552	28.3862	4368.07	24	2	São Paulo	2005
65.43	30.1587	8.1	20	0.736274	8.89398	8.71794	2.04015	22.211	12.4465	43.8885	27.3708	38.4869	7.55978	17.8384	5420.83	25	2	Sergipe	2005
66.87	26.4062	3.8	27	0.694704	8.67838	7.69212	1.83575	19.4614	10.9034	42.756	15.1581	38.1433	9.17499	19.2185	4753.66	26	2	Tocantins	2005
52.53	27.9279	5.2	43	0.732895	8.8402	7.58634	2.02808	23.6195	10.2779	43.7145	19.524	38.6821	15.0213	24.9117	4490.06	1	3	Acre	2006
76.85	36.962	7	19	0.732877	8.62711	8.37617	2.01539	21.8931	13.5138	42.8496	25.916	36.4356	8.47268	19.1633	5846.64	2	3	Alagoas	2006
38.06	25.7235	7.7	38	0.791405	9.04987	8.18554	1.66667	26.7206	9.158	44.893	20.2014	40.5545	9.31675	17.9737	4096.74	3	3	Amapá	2006
52.14	23.7538	6.8	32	0.904798	9.39349	7.17248	1.76292	25.4252	9.9616	44.2904	16.4607	42.8881	8.23987	17.5063	4412.84	4	3	Amazonas	2006
63.23	20.9102	7.9	37	0.786248	8.80727	9.00276	2.14781	22.8372	10.6929	43.69	24.8003	37.8058	7.41909	17.7065	4779.12	5	3	Bahia	2006
70.35	34.8843	8.5	41	0.786051	8.6404	8.81355	2.09901	22.5211	9.6494	43.5624	21.9586	36.2665	9.98657	19.5543	4279.66	6	3	Ceará	2006
81.13	43.3428	23.2	27	0.792566	9.63428	8.08616	2.17796	23.9301	10.2288	44.6589	20.8772	45.0343	9.98526	22.0934	4549.07	7	3	Espírito Santo	2006
81.27	45.4202	8.8	27	0.801655	9.27313	8.1735	3.12188	24.6823	9.7936	44.4092	20.6984	41.0515	11.1639	24.5625	4386.79	8	3	Goiás	2006
66.56	25.6028	3.6	22	0.754244	8.46237	8.7326	2.55377	17.0242	10.8001	41.3452	19.6947	35.0019	7.51305	16.4302	4886.44	9	3	Maranhão	2006
71.09	36.1626	11	35	0.718791	9.28752	8.87632	2.42502	27.2987	10.7205	44.974	19.9058	45.3477	10.3202	22.669	4717.54	10	3	Mato Grosso	2006
86.16	52.4138	14.1	41	0.683075	9.35267	7.83954	2.76096	26.8172	12.0323	45.4449	26.6835	42.2459	9.74811	23.601	5347.89	11	3	Mato Grosso do Sul	2006
66.53	47.1662	17.7	41	0.825257	9.30114	7.94075	2.3868	23.232	8.0202	47.6592	22.7595	41.1805	11.1463	24.4616	3608.92	12	3	Minas Gerais	2006
59	23.0984	6.9	28	0.73773	8.76808	8.56847	1.9727	21.0174	10.5307	43.1092	20.9417	36.9619	8.2076	17.5886	4566.91	13	3	Pará	2006
71.84	39.3617	7.6	7	0.774127	8.64026	8.47782	2.8621	20.513	12.0411	43.018	20.1662	36.6405	9.24187	19.0212	5203.03	14	3	Paraíba	2006
83.57	75.09	17.9	41	0.800034	9.50684	8.77772	2.84503	26.5535	10.3998	45.5552	26.6875	44.1233	14.2052	28.8764	4584.56	15	3	Paraná	2006
88.77	37.6638	11.8	9	0.786755	8.76666	8.42505	2.39226	22.1144	12.1938	43.721	23.395	36.9359	10.0538	21.9318	5278.33	16	3	Pernambuco	2006
60.06	25.7942	4.4	29	0.784127	8.38131	8.46142	2.58258	18.3865	10.2681	42.0338	19.3322	35.9894	8.93393	16.3481	4562.51	17	3	Piauí	2006
87.55	55.846	31.6	29	0.844868	9.86474	8.43243	3.23147	27.7326	10.8295	40.4472	26.4667	47.1811	11.6561	24.3286	4841.04	18	3	Rio de Janeiro	2006
65.57	36.9811	10.2	12	0.804342	8.90255	8.31603	2.44038	22.3289	11.3479	43.6662	22.3711	37.5614	10.1649	19.8268	4963.47	19	3	Rio Grande do Norte	2006
80.82	82.6056	16.3	34	0.799672	9.52825	7.80756	2.79272	30.1091	8.5166	43.9415	27.3714	45.2726	18.0011	32.4114	3794.6	20	3	Rio Grande do Sul	2006
89.57	37.5165	6.3	37	0.664114	9.04642	7.34201	2.41799	24.3281	13.1846	44.4165	21.355	40.9823	11.3879	21.3752	5705.16	21	3	Rondônia	2006
76.85	20.6186	3.7	18	0.757404	9.15222	8.4637	1.49476	25.3743	14.5092	44	17.6026	40.8295	10.8895	20.7494	6264.23	22	3	Roraima	2006
82.46	88.3721	16.4	22	0.756968	9.63056	7.96748	2.49776	27.6914	10.3986	41.7857	25.8692	47.8882	13.0599	28.5453	4616.03	23	3	Santa Catarina	2006
76.55	69.6721	36.2	34	0.876696	9.92825	8.14451	2.3706	26.9886	9.9512	45.3401	32.2405	46.6921	13.4479	27.9013	4371.64	24	3	São Paulo	2006
64.56	31.8227	8.7	21	0.720503	9.0096	8.82817	2.07344	22.9175	12.4334	44.0417	27.3531	38.7218	7.39854	17.6298	5422.56	25	3	Sergipe	2006
65.29	24.2152	4.1	24	0.704422	8.77778	7.84915	1.97503	20.3977	10.9368	42.9815	15.1107	38.4145	9.00017	19.0166	4780.32	26	3	Tocantins	2006
51.65	29.1545	5.1	46	0.726051	8.98175	7.67602	2.04109	24.4349	10.2708	43.9274	19.4668	38.9141	14.6908	24.4601	4508.75	1	4	Acre	2007
76.13	31.9926	7.7	20	0.740501	8.74995	8.46124	1.9754	22.5886	13.5885	43.0069	25.8906	36.623	8.22135	19.0045	5901.52	2	4	Alagoas	2007
38.3	30.2839	8.4	41	0.777855	9.1716	8.28539	1.6194	27.2987	9.1719	45.0057	20.1433	40.7768	9.116	17.7631	4119.94	3	4	Amapá	2007
50.72	23.6874	8.3	34	0.905461	9.49038	7.47121	1.64657	26.0751	9.9982	44.4292	16.386	43.1022	8.04318	17.3178	4447.12	4	4	Amazonas	2007
61.38	22.32	8.3	37	0.788698	8.93573	9.08077	2.14241	23.649	10.7543	43.8867	24.7833	38.032	7.17312	17.5501	4825.4	5	4	Bahia	2007
68.72	35.4478	9	40	0.794227	8.71676	8.87484	2.07601	23.4006	9.7499	43.7596	21.9173	36.4828	9.74152	19.2292	4334.63	6	4	Ceará	2007
78.93	43.4783	23.7	28	0.793213	9.74973	8.1487	2.16956	24.7553	10.2557	44.8416	20.8205	45.4976	9.64361	21.7389	4573.65	7	4	Espírito Santo	2007
79.4	42.4345	9.3	26	0.797955	9.40993	8.27051	3.04371	25.5795	9.8465	44.5902	20.642	41.4128	10.7954	24.2483	4422.28	8	4	Goiás	2007
66.41	26.6873	3.8	19	0.740652	8.48614	8.82251	2.34569	17.7614	10.9452	41.5108	19.6629	35.1667	7.29933	16.3001	4962.35	9	4	Maranhão	2007
66.72	38.1805	8.6	34	0.716524	9.49735	8.91832	2.32995	28.413	10.7023	45.1891	19.8742	45.7776	10.0002	22.3393	4734.63	10	4	Mato Grosso	2007
83.54	51.9116	14.3	40	0.680232	9.46291	7.92186	2.52281	27.6712	12.0638	45.6246	26.6759	42.6018	9.43075	23.2976	5369.73	11	4	Mato Grosso do Sul	2007
64.05	47.2406	18.3	42	0.831472	9.41501	7.99948	2.27887	23.9716	8.0633	47.9233	22.8516	41.5233	10.8241	24.0216	3627.22	12	4	Minas Gerais	2007
58.7	24.0433	7.6	28	0.735058	8.87408	8.68387	1.9809	21.8214	10.5766	43.2593	20.8965	37.1717	7.98459	17.4014	4610.42	13	4	Pará	2007
72.53	37.6691	7.9	7	0.778311	8.72533	8.54997	2.50247	21.2477	12.0553	43.2146	20.1141	36.8429	8.9906	18.807	5241.3	14	4	Paraíba	2007
79.92	72.1128	18.4	37	0.802068	9.67866	8.87187	2.72225	27.2529	10.3954	45.6862	26.636	44.5083	13.694	28.4038	4603.15	15	4	Paraná	2007
88.91	40.2222	11.8	6	0.792372	8.87723	8.50544	2.45104	22.8039	12.1881	43.8809	23.3505	37.2018	9.74911	21.6176	5301.79	16	4	Pernambuco	2007
59.66	25.0633	4.9	27	0.761221	8.40253	8.4897	2.53677	19.1554	10.3621	42.2025	19.2851	36.1522	8.70109	16.1397	4616.42	17	4	Piauí	2007
85.51	56.6695	32.1	29	0.843318	9.9341	8.55749	3.1702	28.3684	10.867	40.6177	26.4182	47.6297	11.2947	24.0436	4873.05	18	4	Rio de Janeiro	2007
63.68	38.4081	11.1	9	0.804113	9.03348	8.38669	2.43551	23.1792	11.3911	43.8745	22.324	37.7989	9.89738	19.6328	5001.26	19	4	Rio Grande do Norte	2007
79.21	83.1469	17.3	36	0.794692	9.65186	7.90592	2.7713	30.7739	8.5073	44.1564	27.2823	45.6366	17.3161	32.0544	3795.51	20	4	Rio Grande do Sul	2007
84.01	35.6423	6.6	35	0.668052	9.11959	7.45953	2.31094	25.2088	12.8799	44.6068	21.3378	41.3213	11.0914	21.1383	5610.29	21	4	Rondônia	2007
71.68	23.0769	3.8	18	0.749061	9.20638	8.50538	1.69434	26.2332	14.3807	44.1618	17.5427	41.1087	10.5847	20.495	6221.36	22	4	Roraima	2007
79.62	87.5	19.6	22	0.755671	9.74551	8.00034	2.43987	28.3368	10.2703	41.9404	25.8164	48.3328	12.649	28.092	4585.25	23	4	Santa Catarina	2007
73.76	68.8849	37.2	30	0.879376	10.041	8.21532	2.28308	27.836	9.859	45.4558	32.0589	47.0973	12.9962	27.3735	4354.67	24	4	São Paulo	2007
64.16	29.3726	9.1	22	0.726835	9.10759	8.89936	1.8335	23.6724	12.3502	44.2269	27.3394	38.9433	7.21756	17.4082	5413.46	25	4	Sergipe	2007
64.52	25.037	4.1	22	0.702163	8.93305	7.93578	1.78411	21.4588	10.9121	43.2384	15.0737	38.6694	8.80522	18.8036	4798.84	26	4	Tocantins	2007
52.25	25	5.6	44	0.726923	9.12233	7.78221	2.09125	25.3079	10.2671	44.1593	19.4227	39.1247	14.3405	23.9999	4524.56	1	5	Acre	2008
75.14	32.1691	8.3	21	0.72945	8.8566	8.54617	1.90095	23.3547	13.6604	43.1837	25.8711	36.7965	7.96043	18.8564	5950.72	2	5	Alagoas	2008
39.53	20.3125	9.7	37	0.781591	9.27427	8.38544	1.63218	27.9275	9.186	45.1408	20.0988	40.9783	8.90873	17.5486	4140.45	3	5	Amapá	2008
50.12	24.3508	10.5	31	0.903919	9.54559	7.64081	1.68171	26.8667	10.0356	44.6034	16.3287	43.2958	7.84081	17.1285	4479.35	4	5	Amazonas	2008
59.87	21.0383	8.5	36	0.791933	9.0349	9.15323	2.10289	24.5397	10.8259	44.106	24.7719	38.2408	6.92425	17.4036	4873.4	5	5	Bahia	2008
69.04	34.3183	9.4	37	0.78616	8.88292	8.95028	2.07088	24.3766	9.8506	43.9756	21.8847	36.6866	9.47882	18.9056	4384.9	6	5	Ceará	2008
77.85	43.4239	24.9	26	0.799044	9.90559	8.20822	2.13909	25.6533	10.2802	45.0473	20.7776	45.938	9.29393	21.3796	4594.39	7	5	Espírito Santo	2008
77.23	42.8666	9.9	26	0.796521	9.5365	8.34645	2.97472	26.5384	9.9034	44.7894	20.5984	41.7535	10.4149	23.9349	4456.57	8	5	Goiás	2008
66.73	26.2648	4.2	18	0.730672	8.6882	8.90425	2.26165	18.5699	11.0867	41.7064	19.6397	35.3232	7.08153	16.1736	5032.7	9	5	Maranhão	2008
65.89	40.5046	9.1	33	0.710669	9.73555	8.97187	2.26404	29.5704	10.6758	45.4173	19.8507	46.178	9.67177	22.0073	4747.92	10	5	Mato Grosso	2008
78.73	51.0254	14.2	40	0.675954	9.62731	7.98962	2.50119	28.6089	12.0795	45.8243	26.6693	42.9432	9.10846	22.9944	5386.31	11	5	Mato Grosso do Sul	2008
61.6	46.8775	20.2	42	0.831392	9.5542	8.05851	2.20009	24.814	8.1038	48.2907	22.9287	41.849	10.497	23.5891	3642.93	12	5	Minas Gerais	2008
59.07	22.0737	8.1	31	0.750837	9.02051	8.77221	1.96951	22.6836	10.6252	43.4487	20.8627	37.37	7.75295	17.2135	4650.58	13	5	Pará	2008
72.52	40.0103	8	7	0.777112	8.87881	8.62392	2.47983	21.9729	12.0709	43.4318	20.0746	37.0335	8.72629	18.5898	5275.32	14	5	Paraíba	2008
77.72	73.3967	19.6	36	0.793297	9.78894	8.95649	2.71738	28.0257	10.3868	45.8303	26.5967	44.8697	13.1639	27.9291	4617.34	15	5	Paraná	2008
89.66	39.191	12.5	5	0.789048	8.99115	8.5776	2.41014	23.5816	12.1815	44.0624	23.3161	37.4561	9.44062	21.2979	5321.68	16	5	Pernambuco	2008
59.03	24.2058	5.4	27	0.756198	8.56125	8.52209	2.54894	19.9509	10.4525	42.3907	19.2497	36.3061	8.45936	15.9256	4664.61	17	5	Piauí	2008
84.36	55.4244	31.5	30	0.836786	10.0823	8.67205	3.10352	29.014	10.9071	40.7935	26.3824	48.0489	10.9261	23.7622	4904.34	18	5	Rio de Janeiro	2008
61.35	37.709	12.1	6	0.80536	9.11311	8.46003	2.34344	24.0616	11.4401	44.102	22.2875	38.0245	9.61664	19.4398	5037.21	19	5	Rio Grande do Norte	2008
74.62	81.784	19.3	39	0.789626	9.77127	7.97926	2.79829	31.4951	8.4915	44.3503	27.207	45.9742	16.5885	31.6971	3791.54	20	5	Rio Grande do Sul	2008
80.18	37.9267	7.4	37	0.660341	9.29075	7.56979	2.28164	26.1489	12.5304	44.8139	21.327	41.6449	10.7869	20.9027	5493.68	21	5	Rondônia	2008
68.6	22.0588	4.6	20	0.749445	9.32902	8.55367	1.76911	27.1093	14.2235	44.3413	17.4966	41.3686	10.2691	20.2379	6164.69	22	5	Roraima	2008
76.71	87.8904	20.9	22	0.751064	9.88908	8.03899	2.41613	29.0545	10.1296	42.0994	25.7786	48.7395	12.2345	27.6196	4548.74	23	5	Santa Catarina	2008
70.7	66.5471	39.1	29	0.881968	10.1432	8.28348	2.32354	28.6445	9.7511	45.5903	31.8912	47.4707	12.5278	26.8368	4329.1	24	5	São Paulo	2008
62.88	33.1481	10.1	23	0.722027	9.24784	8.95946	1.83189	24.4673	12.2579	44.4295	27.3298	39.1509	7.02829	17.1886	5400.38	25	5	Sergipe	2008
62.05	23.4168	4.9	21	0.695974	9.08605	8.01423	1.71473	22.5661	10.882	43.5142	15.0473	38.9075	8.60147	18.5904	4812.44	26	5	Tocantins	2008
52.5	29.1317	6.1	35	0.732872	9.24158	7.84807	2.03699	26.2027	10.2794	44.3978	19.392	39.3132	13.9844	23.5711	4538.26	1	6	Acre	2009
75.13	28.1553	8.5	20	0.734932	8.92836	8.62123	1.91158	24.184	13.7407	43.3697	25.8575	36.9558	7.70171	18.7162	5996.77	2	6	Alagoas	2009
40.02	28.1818	9.6	38	0.782225	9.32338	8.47393	1.58485	28.6214	9.2111	45.2913	20.0682	41.1583	8.70243	17.3403	4157.96	3	6	Amapá	2009
48.02	23.1029	11.4	21	0.900838	9.56594	7.7208	1.65542	27.6475	10.081	44.7944	16.289	43.4682	7.63888	16.9432	4507.4	4	6	Amazonas	2009
58.83	23.9628	9.2	36	0.794618	9.15077	9.22095	2.06187	25.4101	10.8864	44.3281	24.7662	38.4317	6.68386	17.2652	4914.3	5	6	Bahia	2009
67.75	32.2815	10	37	0.795191	8.97595	9.00352	2.10275	25.3116	9.9503	44.1956	21.8611	36.8774	9.21362	18.6121	4430.93	6	6	Ceará	2009
76.24	43.3983	27.1	25	0.787945	9.85382	8.25592	2.14875	26.5806	10.3067	45.264	20.7486	46.3547	8.95056	21.0423	4611.44	7	6	Espírito Santo	2009
74.45	41.3022	10.5	27	0.798453	9.64051	8.43394	2.91929	27.5371	9.9619	44.9978	20.568	42.0731	10.0402	23.6347	4486.08	8	6	Goiás	2009
67.08	25.3107	4.6	17	0.727809	8.75078	8.9749	2.23677	19.412	11.2238	41.915	19.6251	35.4711	6.87109	16.048	5096.07	9	6	Maranhão	2009
65.47	39.4062	10.3	33	0.714188	9.78234	9.01971	2.17814	30.6471	10.6625	45.6489	19.8349	46.5481	9.34981	21.6837	4758.77	10	6	Mato Grosso	2009
77.35	50.7365	15	37	0.683925	9.70074	8.06702	2.42069	29.5713	12.0807	46.0348	26.6642	43.2696	8.79579	22.7034	5397.75	11	6	Mato Grosso do Sul	2009
60.02	45.5353	21.6	43	0.829374	9.57631	8.16184	2.18335	25.6541	8.1442	48.6904	22.992	42.1569	10.1813	23.1996	3657.85	12	6	Minas Gerais	2009
58.13	22.4674	8.8	34	0.732581	9.01377	8.85384	1.95835	23.553	10.6839	43.6559	20.8406	37.5564	7.52322	17.0295	4686.49	13	6	Pará	2009
72.05	37.3971	8.2	8	0.778778	8.98582	8.67861	2.43833	22.6576	12.0979	43.6542	20.048	37.2118	8.46524	18.3783	5304.06	14	6	Paraíba	2009
74.16	73.5202	19.7	35	0.801559	9.83556	9.02649	2.72997	28.787	10.3903	45.9817	26.5701	45.2068	12.6469	27.4813	4629.22	15	6	Paraná	2009
89.19	39.016	13.6	7	0.789191	9.10175	8.63651	2.37866	24.3492	12.1843	44.2549	23.2922	37.6982	9.14409	20.9965	5337.98	16	6	Pernambuco	2009
57.73	23.8861	5.9	31	0.761951	8.70898	8.6074	2.52361	20.7196	10.5468	42.5868	19.2264	36.4509	8.22354	15.718	4708.61	17	6	Piauí	2009
83.55	56.6757	33	29	0.837431	10.1104	8.79047	3.05164	29.5431	10.9512	40.9735	26.3594	48.4378	10.5667	23.4949	4930.86	18	6	Rio de Janeiro	2009
60.16	37.0869	12.6	10	0.805413	9.16581	8.51958	2.39548	24.8974	11.4972	44.3366	22.2617	38.2377	9.33883	19.253	5069.45	19	6	Rio Grande do Norte	2009
72.81	82.1371	20.8	35	0.797601	9.83523	8.07	2.77257	32.1842	8.4856	44.5349	27.1456	46.2847	15.8732	31.34	3788.68	20	6	Rio Grande do Sul	2009
74.43	34.8837	7.4	21	0.679131	9.39984	7.68182	2.28076	27.0616	12.2597	45.0303	21.3224	41.9529	10.4857	20.6749	5394.65	21	6	Rondônia	2009
62.45	27.6018	5.4	21	0.756471	9.45522	8.62883	1.76833	27.9122	14.1063	44.5282	17.4646	41.6088	9.96052	19.9881	6114.79	22	6	Roraima	2009
75.7	87.0876	22.5	26	0.74885	9.93399	8.1152	2.40115	29.8095	10.0225	42.2617	25.7559	49.1073	11.8368	27.1527	4518.61	23	6	Santa Catarina	2009
68.89	66.5634	40.4	25	0.877212	10.2087	8.35806	2.29976	29.463	9.6691	45.7364	31.7395	47.8117	12.0674	26.3234	4306.88	24	6	São Paulo	2009
61.99	31.0886	10.9	23	0.713271	9.24537	9.02357	1.72475	25.2807	12.1884	44.6351	27.3246	39.3441	6.84104	16.9853	5390.17	25	6	Sergipe	2009
58.62	25.0729	5.4	21	0.689725	9.18865	8.08102	1.74235	23.6752	10.8738	43.7961	15.0314	39.1281	8.39962	18.3875	4824.36	26	6	Tocantins	2009
49.63	25.8225	6.2	29	0.71591	9.38043	7.89068	2.04303	27.0325	10.3113	44.6302	19.375	39.4789	13.6351	23.2125	4550.63	1	7	Acre	2010
74.79	33.0116	9.1	18	0.748682	9.08706	8.68391	1.91709	25.0068	13.8144	43.5543	25.8502	37.1002	7.45577	18.5804	6042.23	2	7	Alagoas	2010
40.99	25.7035	9.3	40	0.774362	9.43882	8.55994	1.5835	29.3018	9.2346	45.4504	20.0519	41.3161	8.50385	17.1478	4172.16	3	7	Amapá	2010
47.11	23.5942	11.7	23	0.896882	9.82769	7.77992	1.66764	28.4214	10.1236	44.9829	16.2671	43.619	7.44371	16.7664	4529.12	4	7	Amazonas	2010
58.03	22.9876	9.9	35	0.79077	9.32269	9.28757	2.04659	26.2307	10.9161	44.5326	24.7658	38.604	6.46204	17.1325	4939.29	5	7	Bahia	2010
65.34	33.5174	10.9	32	0.798106	9.16187	9.06982	2.10848	26.2017	10.0393	44.4046	21.847	37.0547	8.96006	18.3765	4473.17	6	7	Ceará	2010
74.67	43.3588	29.1	24	0.787483	10.1059	8.29733	2.13629	27.502	10.3304	45.4793	20.7337	46.7472	8.62627	20.7529	4624.91	7	7	Espírito Santo	2010
73.08	43.4364	11.6	25	0.799021	9.80404	8.52295	2.86002	28.5029	9.9987	45.2066	20.5512	42.3711	9.68718	23.3592	4507.22	8	7	Goiás	2010
67.21	23.2901	4.6	16	0.740196	8.87666	9.03706	2.12791	20.2606	11.3346	42.1196	19.6193	35.6101	6.67854	15.9201	5151	9	7	Maranhão	2010
64.89	39.0479	11.5	29	0.715726	9.85935	9.07539	2.09531	31.5521	10.6721	45.8743	19.8267	46.8871	9.04803	21.3783	4768.51	10	7	Mato Grosso	2010
76.92	50.3921	15.2	37	0.687946	9.91104	8.13819	2.28127	30.4193	12.0363	46.2461	26.6607	43.5807	8.50593	22.436	5404.2	11	7	Mato Grosso do Sul	2010
59.35	46.8027	23	41	0.833219	9.80471	8.24636	2.19295	26.4629	8.1804	49.0478	23.0424	42.4465	9.89177	22.8874	3673.81	12	7	Minas Gerais	2010
55.14	23.007	9	36	0.754573	9.31157	8.93479	1.94163	24.4461	10.7501	43.8588	20.8301	37.7303	7.3049	16.8537	4717.27	13	7	Pará	2010
71.75	41.4923	8.5	7	0.782938	9.11195	8.72426	2.38691	23.3208	12.1389	43.8659	20.0347	37.3774	8.22243	18.1805	5326.48	14	7	Paraíba	2010
73.15	72.3817	22.1	31	0.802788	9.99308	9.08494	2.72418	29.5976	10.4097	46.1373	26.5566	45.519	12.1716	27.087	4640.9	15	7	Paraná	2010
87.86	38.3163	14.3	7	0.795613	9.3256	8.69432	2.39425	25.1725	12.196	44.4472	23.2791	37.9277	8.87411	20.7365	5350.65	16	7	Pernambuco	2010
56.81	25.6026	6.6	31	0.775608	8.89625	8.6684	2.46117	21.5108	10.631	42.7792	19.2155	36.5863	8.00725	15.5287	4749.98	17	7	Piauí	2010
81.32	48.8562	33.6	30	0.833818	10.2535	8.87133	2.97556	30.0886	10.9859	41.1567	26.3494	48.7956	10.2317	23.2514	4948.61	18	7	Rio de Janeiro	2010
59.84	42.8948	13.9	9	0.814128	9.35461	8.58403	2.24164	25.747	11.5432	44.5661	22.2468	38.4382	9.07876	19.077	5096.1	19	7	Rio Grande do Norte	2010
70.68	84.2961	22.2	37	0.797096	10.0304	8.12717	2.7708	32.8324	8.4979	44.7221	27.0982	46.5673	15.2182	30.9804	3792.93	20	7	Rio Grande do Sul	2010
70.49	36.9922	8.4	25	0.698207	9.65798	7.74024	2.43229	28.0261	12.1629	45.2482	21.3242	42.2448	10.1979	20.4608	5352.56	21	7	Rondônia	2010
58.32	24.556	5.8	22	0.757445	9.72576	8.685	1.78242	28.612	14.0614	44.7123	17.4471	41.8287	9.67571	19.7547	6092.23	22	7	Roraima	2010
74.04	85.3302	22.5	24	0.756823	10.1174	8.16615	2.39715	30.4611	9.9886	42.426	25.7484	49.4348	11.4749	26.715	4506.94	23	7	Santa Catarina	2010
67.03	65.9687	40.7	23	0.880277	10.3686	8.43559	2.29336	30.309	9.651	45.8866	31.6064	48.1195	11.6378	25.8639	4299.95	24	7	São Paulo	2010
60.8	29.3101	11.4	24	0.730533	9.4698	9.05891	1.79183	26.0705	12.1622	44.8287	27.3237	39.5224	6.66562	16.8122	5389.67	25	7	Sergipe	2010
56.98	26.1959	5	20	0.712411	9.4091	8.15895	1.68588	24.7031	10.8994	44.0708	15.0261	39.3308	8.20933	18.205	4837.82	26	7	Tocantins	2010
47.28	28.1081	6.4	35	0.714592	9.40723	7.95029	1.92799	27.7132	10.444	44.8429	19.3631	39.6346	13.236	22.8581	4605.59	1	8	Acre	2011
75.61	29.7605	10.3	20	0.754962	9.1887	8.75913	1.86176	25.7045	14.0293	43.7272	25.8428	37.2416	7.19797	18.433	6142	2	8	Alagoas	2011
42.52	23.0548	9.6	38	0.770029	9.50755	8.65623	1.60567	29.9015	9.3893	45.612	20.0424	41.4651	8.28022	16.9469	4233.29	3	8	Amapá	2011
46.85	23.0068	13	29	0.884592	9.91421	7.89283	1.63357	29.0914	10.2812	45.1575	16.2562	43.7607	7.22801	16.5648	4593.68	4	8	Amazonas	2011
57.2	21.9066	10.1	32	0.783412	9.3326	9.35444	2.00242	26.8707	11.0657	44.705	24.775	38.7697	6.23999	16.9801	4993.87	5	8	Bahia	2011
66.02	35.6614	12	30	0.790217	9.25195	9.14423	2.10407	26.9123	10.2126	44.5882	21.8338	37.2293	8.68282	18.1613	4544.89	6	8	Ceará	2011
72.39	43.4307	30.5	28	0.783108	10.2554	8.38289	2.08563	28.2589	10.4636	45.677	20.7273	47.1288	8.29222	20.4766	4674.71	7	8	Espírito Santo	2011
71.52	44.6934	12.7	27	0.798265	9.87566	8.62043	2.8031	29.3327	10.14	45.4063	20.5394	42.658	9.31451	23.0745	4556.51	8	8	Goiás	2011
67.49	23.8194	5.3	18	0.727895	8.97272	9.11262	1.95026	20.9867	11.5332	42.3098	19.6205	35.7457	6.4818	15.7622	5228.55	9	8	Maranhão	2011
63.38	38.6394	12.6	26	0.70056	10.0227	9.15811	2.08399	32.295	10.8225	46.075	19.8291	47.2103	8.72975	21.0455	4826.34	10	8	Mato Grosso	2011
72.02	53.7975	16.4	38	0.690452	10.0105	8.23737	2.21521	31.155	12.1524	46.4441	26.6522	43.8853	8.20783	22.1532	5430.84	11	8	Mato Grosso do Sul	2011
57.22	46.9902	24.6	38	0.827357	9.8936	8.33806	2.15595	27.1161	8.3495	49.3431	23.0557	42.7305	9.59137	22.5976	3741.45	12	8	Minas Gerais	2011
54.07	22.4484	9.5	34	0.762108	9.45782	9.02769	1.93534	25.1586	10.9013	44.0486	20.8269	37.9051	7.06839	16.6574	4784.81	13	8	Pará	2011
72.94	39.1413	8.9	7	0.781692	9.18399	8.80168	2.34565	23.8283	12.3019	44.0527	20.0268	37.5432	7.96733	17.9613	5395.02	14	8	Paraíba	2011
71.15	71.5539	23.7	30	0.797691	10.086	9.16617	2.6616	30.3055	10.5431	46.2876	26.5463	45.8202	11.6889	26.6944	4690.78	15	8	Paraná	2011
87.46	37.7375	15.1	5	0.796663	9.41215	8.76997	2.21942	25.8927	12.3191	44.6298	23.2683	38.1544	8.59592	20.4736	5398.94	16	8	Pernambuco	2011
56.51	25.4658	7.6	30	0.771262	9.01683	8.7411	2.41678	22.1796	10.8171	42.9543	19.2091	36.7172	7.7843	15.3369	4826.7	17	8	Piauí	2011
79.48	52.0479	34.8	29	0.832692	10.365	8.96055	2.89301	30.5259	11.0963	41.332	26.3484	49.1362	9.87554	23.0015	4986.91	18	8	Rio de Janeiro	2011
59.91	44.1725	14.9	7	0.80685	9.42572	8.65108	2.2206	26.4633	11.7032	44.7774	22.2363	38.6368	8.80156	18.8794	5159.66	19	8	Rio Grande do Norte	2011
68.1	82.7925	23.6	35	0.794704	10.0871	8.18082	2.76455	33.392	8.6418	44.8934	27.0456	46.8353	14.5548	30.5534	3850.34	20	8	Rio Grande do Sul	2011
67.49	37.7563	10.7	24	0.709207	9.70944	7.83757	2.5705	28.8383	12.235	45.4524	21.3313	42.5297	9.88994	20.2336	5372.25	21	8	Rondônia	2011
57.27	26.5116	6.3	21	0.748618	9.71258	8.75723	1.72963	29.1587	14.1176	44.8768	17.4361	42.0401	9.3795	19.505	6110.79	22	8	Roraima	2011
72.41	87.1771	23.6	22	0.757163	10.2039	8.24011	2.37406	30.9825	10.0356	42.586	25.7545	49.7477	11.1116	26.2451	4518.65	23	8	Santa Catarina	2011
64.58	65.8222	41.8	24	0.879435	10.4299	8.5193	2.25291	31.0489	9.7743	46.0291	31.3981	48.4076	11.1998	25.4039	4344.36	24	8	São Paulo	2011
60.59	26.2354	12	24	0.736298	9.51517	9.17428	1.84293	26.6572	12.3226	44.9927	27.3241	39.6974	6.47458	16.6375	5449.29	25	8	Sergipe	2011
56.5	28.0899	5.7	19	0.706482	9.45808	8.24058	1.66433	25.5163	11.0618	44.3242	15.0296	39.5269	8.00355	18.0264	4902.75	26	8	Tocantins	2011
47.95	25.1397	6.1	35	0.716393	9.54838	8.11805	1.8395	28.4171	10.7534	45.0896	19.3489	39.7918	12.7872	22.4763	4719.53	1	9	Acre	2012
74.49	29.5334	11	19	0.755656	9.26614	8.83534	1.76078	26.3289	14.4413	43.9396	25.8294	37.3902	6.92546	18.2852	6313.42	2	9	Alagoas	2012
42.18	21.1957	9.4	40	0.774748	9.64459	8.77263	1.58422	30.4288	9.7266	45.8319	20.0329	41.617	8.03132	16.7426	4361.46	3	9	Amapá	2012
46.62	23.8889	14.9	38	0.88155	9.89938	7.98761	1.60453	29.7523	10.6287	45.3799	16.2503	43.905	6.99123	16.3397	4722.01	4	9	Amazonas	2012
55.72	20.2805	10.3	31	0.782281	9.41428	9.43861	1.9895	27.4388	11.3749	44.9015	24.7974	38.9398	6.01295	16.8159	5103.57	5	9	Bahia	2012
64.71	33.8438	12	30	0.802985	9.31807	9.22588	2.10813	27.5652	10.5188	44.8008	21.8144	37.411	8.37582	17.9482	4657.49	6	9	Ceará	2012
68.92	41.4838	31.2	27	0.774786	10.3379	8.45891	2.08719	29.0065	10.7366	45.9124	20.7246	47.512	7.94751	20.2022	4776.4	7	9	Espírito Santo	2012
69.94	41.2989	13.6	28	0.797168	9.99392	8.70215	2.73893	30.0871	10.4012	45.6483	20.5249	42.9432	8.91734	22.7856	4651.28	8	9	Goiás	2012
68.43	21.6152	5.8	18	0.739431	9.10649	9.20069	1.90599	21.7233	11.8517	42.5396	19.6274	35.8831	6.27468	15.5805	5340.6	9	9	Maranhão	2012
61.77	38.8205	12.7	25	0.700844	10.1478	9.24255	2.11645	32.9892	11.1625	46.3062	19.8451	47.532	8.39028	20.6851	4950.36	10	9	Mato Grosso	2012
68.81	50.5512	17	37	0.693024	10.1089	8.32858	2.1664	31.8559	12.3381	46.6837	26.6331	44.1913	7.89911	21.8566	5488.43	11	9	Mato Grosso do Sul	2012
54.78	45.0816	25.3	38	0.826352	9.98491	8.43277	2.1589	27.6735	8.6659	49.6722	23.0113	43.0203	9.27401	22.2982	3878.13	12	9	Minas Gerais	2012
53.02	21.0201	9.4	34	0.75689	9.52312	9.13815	1.9148	25.8769	11.225	44.286	20.8271	38.0925	6.80837	16.4439	4905.64	13	9	Pará	2012
72.94	35.6259	9.3	6	0.791399	9.30865	8.88857	2.27029	24.382	12.6611	44.2685	20.0178	37.7208	7.69294	17.7219	5531.06	14	9	Paraíba	2012
68	71.2729	23.8	30	0.795766	10.1846	9.23706	2.60801	30.9579	10.8194	46.4833	26.5306	46.1231	11.1872	26.2894	4792.09	15	9	Paraná	2012
86.36	36.3943	16.2	3	0.803524	9.55231	8.85233	2.17022	26.5823	12.5902	44.8559	23.2524	38.3868	8.3027	20.1948	5498.56	16	9	Pernambuco	2012
55.44	24.6219	7	30	0.779198	9.1078	8.80262	2.37686	22.8644	11.1594	43.1631	19.2006	36.848	7.5494	15.1474	4951.26	17	9	Piauí	2012
75.8	48.4962	35.5	33	0.827805	10.4756	9.06514	2.77813	30.9757	11.3152	41.5375	26.3531	49.4724	9.49087	22.7499	5060.57	18	9	Rio de Janeiro	2012
58.41	46.2404	15.1	5	0.810998	9.53995	8.73485	2.163	27.1618	12.0223	45.0234	22.2248	38.8432	8.50218	18.6681	5277.85	19	9	Rio Grande do Norte	2012
64.99	81.5166	23.8	33	0.80429	10.1627	8.25813	2.7859	33.8354	8.9426	45.0856	26.9718	47.1014	13.8656	30.0706	3973.38	20	9	Rio Grande do Sul	2012
65.7	36.472	11.2	22	0.703686	9.77914	7.91386	2.61341	29.6324	12.3725	45.6954	21.3429	42.816	9.56321	20.0054	5419.71	21	9	Rondônia	2012
54.59	24.7826	5.7	20	0.746039	9.71189	8.83283	1.58766	29.7441	14.2332	45.0765	17.425	42.2538	9.06514	19.2423	6158.05	22	9	Roraima	2012
68.52	85.5433	24.4	22	0.75871	10.2856	8.33038	2.35336	31.5783	10.1148	42.7771	25.7727	50.0695	10.7383	25.7329	4544.25	23	9	Santa Catarina	2012
62.18	64.6561	42	21	0.877765	10.5029	8.61054	2.21768	31.8027	10.0446	46.2198	31.0356	48.6892	10.749	24.9289	4443.58	24	9	São Paulo	2012
61.46	24.3816	13.2	24	0.744057	9.62508	9.25167	1.62917	27.2498	12.678	45.1832	27.3226	39.8796	6.26211	16.4531	5581.83	25	9	Sergipe	2012
56.83	23.2653	6	21	0.709824	9.56007	8.34025	1.60781	26.2776	11.4177	44.6096	15.0405	39.7269	7.78006	17.8584	5035.79	26	9	Tocantins	2012
49.51	25.1337	5.7	26	0.698498	9.64086	8.24785	1.67572	29.0439	11.1345	45.3436	19.3346	39.9484	12.3143	22.101	4851.87	1	10	Acre	2013
74.19	28.8606	11.9	20	0.744972	9.33691	8.90388	1.79061	26.9411	14.9295	44.1639	25.8118	37.5438	6.64767	18.1409	6502.72	2	10	Alagoas	2013
42.52	26.9022	9.6	43	0.765663	9.76087	8.86036	1.54695	30.9747	10.1396	46.0767	20.0252	41.7697	7.7717	16.5534	4511.06	3	10	Amapá	2013
44.05	24.2507	15.3	39	0.880242	10.0224	8.05786	1.46563	30.3275	11.0543	45.6216	16.251	44.0495	6.74583	16.1154	4869.64	4	10	Amazonas	2013
54.21	21.31	10.7	31	0.78039	9.52329	9.5129	1.9899	27.9921	11.7398	45.1026	24.8319	39.112	5.78839	16.661	5229.66	5	10	Bahia	2013
64.12	32.2638	13	31	0.799937	9.42867	9.29535	1.98273	28.1704	10.8718	45.0189	21.7907	37.5976	8.05395	17.7529	4778.64	6	10	Ceará	2013
65.89	40.7975	31.5	32	0.768602	10.3281	8.50015	2.14578	29.7432	11.0687	46.1624	20.727	47.8949	7.60347	19.9484	4893.59	7	10	Espírito Santo	2013
66.61	41.6252	14.8	29	0.791039	10.0673	8.74697	2.67919	30.7732	10.709	45.9048	20.5099	43.2251	8.51502	22.5162	4759.16	8	10	Goiás	2013
69.06	20.7364	6.3	20	0.733188	9.21396	9.2926	1.83212	22.4292	12.211	42.7813	19.6404	36.0212	6.06416	15.3959	5456.88	9	10	Maranhão	2013
59.82	35.1385	15	24	0.702776	10.2441	9.2933	2.10271	33.6698	11.5819	46.5472	19.8738	47.8499	8.04654	20.3324	5095.3	10	10	Mato Grosso	2013
66.33	47.3277	18.5	38	0.688085	10.2064	8.3911	2.18093	32.5166	12.5604	46.9383	26.605	44.4971	7.59304	21.5761	5555.49	11	10	Mato Grosso do Sul	2013
52.49	44.2989	27	38	0.829611	10.0753	8.48951	2.06209	28.3156	9.0342	50.0125	22.9154	43.3133	8.95425	22.0163	4035.67	12	10	Minas Gerais	2013
50.54	21.2669	9.9	35	0.737801	9.6393	9.21971	1.88205	26.5446	11.622	44.541	20.8319	38.2894	6.53882	16.2352	5040.75	13	10	Pará	2013
72.04	37.1302	9.9	6	0.784294	9.39105	8.97385	2.21499	24.9462	13.1001	44.49	20.0095	37.9073	7.41039	17.4856	5687.05	14	10	Paraíba	2013
66.08	69.2847	24.4	30	0.786344	10.3304	9.30142	2.55666	31.5729	11.1507	46.699	26.5121	46.4252	10.6901	25.9071	4909.15	15	10	Paraná	2013
83.94	35.5745	16.9	4	0.806319	9.64448	8.95581	2.16975	27.2304	12.9296	45.0967	23.2336	38.6231	8.00745	19.9271	5614.29	16	10	Pernambuco	2013
55.37	25.842	7.6	30	0.775369	9.19428	8.8306	2.32762	23.5534	11.5623	43.3814	19.1917	36.9777	7.30881	14.9773	5086.87	17	10	Piauí	2013
74	49.4994	36.1	32	0.827616	10.5569	9.14701	2.65445	31.4967	11.5748	41.7543	26.3643	49.8022	9.10017	22.5121	5143.73	18	10	Rio de Janeiro	2013
58.25	40.7841	15.7	7	0.810073	9.63508	8.80465	2.1468	27.7806	12.4102	45.2772	22.2137	39.0553	8.19339	18.4669	5411.62	19	10	Rio Grande do Norte	2013
63.02	81.2739	24.5	37	0.783107	10.3037	8.30335	2.81764	34.3134	9.3052	45.2835	26.8823	47.3635	13.1918	29.5889	4117.67	20	10	Rio Grande do Sul	2013
63.93	36.8978	13.8	24	0.693786	9.79984	7.96835	2.66479	30.3665	12.5439	45.9512	21.3592	43.1019	9.23003	19.7984	5475.99	21	10	Rondônia	2013
52.85	24.1379	6.2	21	0.737259	9.86119	8.879	1.62232	30.3372	14.3801	45.2901	17.4156	42.4676	8.74327	18.9897	6215.32	22	10	Roraima	2013
67.08	85.689	22.1	23	0.751677	10.3842	8.37978	2.36221	32.1349	10.2071	42.9813	25.8034	50.3956	10.3702	25.239	4574.21	23	10	Santa Catarina	2013
59.12	65.2033	43	21	0.87608	10.5877	8.67357	2.2021	32.4786	10.3767	46.4344	30.5433	48.9623	10.3011	24.4783	4560.72	24	10	São Paulo	2013
59.15	27.9238	13.8	25	0.731921	9.69058	9.32295	1.53658	27.8025	13.117	45.3809	27.3203	40.0666	6.04001	16.2763	5737.75	25	10	Sergipe	2013
57.01	24.8	6.4	20	0.707042	9.68864	8.41433	1.70955	27.0312	11.8557	44.9002	15.0592	39.9287	7.54841	17.7103	5190.27	26	10	Tocantins	2013
48.39	22.8346	5.8	15	0.709874	9.78313	8.32621	1.67204	29.6151	11.4677	45.5773	19.3223	40.1021	11.8401	21.7649	4962.08	1	11	Acre	2014
75.55	29.8716	12.4	16	0.746158	9.42166	8.9403	1.83155	27.4951	15.3341	44.3718	25.7916	37.7003	6.37319	18.0035	6656.1	2	11	Alagoas	2014
44.7	24.734	10.1	42	0.773062	9.78805	8.92359	1.49243	31.4818	10.4984	46.3125	20.0213	41.9206	7.51435	16.3965	4636.51	3	11	Amapá	2014
44.25	24.0692	16.5	38	0.874176	10.0367	8.09976	1.48752	30.8722	11.4204	45.8531	16.2599	44.1921	6.50345	15.9156	4992.11	4	11	Amazonas	2014
53.95	20.875	11.2	27	0.77802	9.60771	9.54672	1.94577	28.4825	12.0484	45.2885	24.8775	39.2842	5.57288	16.5359	5333.42	5	11	Bahia	2014
65.31	31.2183	13.6	19	0.79258	9.5653	9.3263	1.92179	28.7105	11.1705	45.2188	21.7648	37.7872	7.7307	17.5904	4876	6	11	Ceará	2014
64.23	40.6627	32.2	32	0.769294	10.4111	8.52348	2.17362	30.4298	11.3404	46.4036	20.7358	48.2753	7.27048	19.7335	4989.9	7	11	Espírito Santo	2014
64.51	40.4848	15.8	27	0.795816	10.1417	8.7742	2.66177	31.41	10.959	46.1469	20.4965	43.502	8.12463	22.2881	4847.76	8	11	Goiás	2014
69.38	19.4311	7.1	16	0.729936	9.32979	9.33781	1.82919	23.0801	12.5048	43.0063	19.6599	36.159	5.85682	15.229	5547.16	9	11	Maranhão	2014
58.28	36.3464	16.2	21	0.707444	10.3583	9.31938	2.07599	34.2886	11.9368	46.7764	19.9146	48.1616	7.71376	20.022	5215.88	10	11	Mato Grosso	2014
64.84	47.8161	21.1	39	0.692664	10.3272	8.43774	2.18262	33.1248	12.7316	47.1806	26.5696	44.8011	7.30179	21.3409	5610.55	11	11	Mato Grosso do Sul	2014
50.64	43.9213	27.6	38	0.825613	10.1272	8.53031	2.02821	28.9062	9.3379	50.3406	22.7743	43.607	8.6452	21.7778	4165.93	12	11	Minas Gerais	2014
49.5	21.4466	10.7	37	0.727915	9.65518	9.27805	1.88577	27.1901	11.9635	44.7828	20.8422	38.4928	6.27294	16.0528	5151.16	13	11	Pará	2014
69.48	36.9512	10.7	4	0.788873	9.51357	9.02576	2.17022	25.4522	13.4825	44.6933	20.0039	38.1	7.13031	17.2753	5815.44	14	11	Paraíba	2014
64.08	69.5466	26.4	25	0.784089	10.3661	9.3366	2.51601	32.1448	11.4325	46.9084	26.4932	46.7238	10.2185	25.5805	5006.26	15	11	Paraná	2014
82.3	34.9668	16.3	2	0.801308	9.73138	8.99562	2.18966	27.8361	13.219	45.3225	23.2139	38.8612	7.72212	19.6966	5710.86	16	11	Pernambuco	2014
56.18	24.6359	8.3	30	0.779105	9.37739	8.84331	2.19265	24.1875	11.9051	43.5841	19.1845	37.1052	7.0683	14.8436	5196.78	17	11	Piauí	2014
72.56	48.7268	37.4	33	0.825656	10.6172	9.19014	2.64026	31.9855	11.7869	41.963	26.3831	50.1236	8.72381	22.3023	5210.56	18	11	Rio de Janeiro	2014
58.38	41.8592	16.3	5	0.801773	9.66957	8.84103	2.08168	28.362	12.7398	45.5109	22.2049	39.2705	7.88719	18.2988	5521.91	19	11	Rio Grande do Norte	2014
59.32	80.9852	25.1	34	0.783839	10.3746	8.32194	2.84972	34.7426	9.6212	45.4716	26.7822	47.6198	12.5682	29.1609	4238.82	20	11	Rio Grande do Sul	2014
62.72	32.2581	11.7	24	0.69349	9.8777	8.01236	2.52973	31.0473	12.693	46.1932	21.3805	43.3855	8.90146	19.6336	5522.12	21	11	Rondônia	2014
53.19	23.431	6.6	21	0.746509	9.92676	8.89967	1.72625	30.8959	14.5059	45.4956	17.4096	42.6795	8.42374	18.7698	6263.88	22	11	Roraima	2014
64.95	85.7143	23	21	0.76403	10.4955	8.39556	2.35342	32.6736	10.2826	43.1801	25.847	50.7212	10.0211	24.8221	4598.99	23	11	Santa Catarina	2014
57.46	63.3824	44.2	16	0.873122	10.6631	8.71249	2.1893	33.1123	10.6595	46.6482	29.9456	49.225	9.87007	24.09	4658.87	24	11	São Paulo	2014
57.94	26.1525	14.3	27	0.730495	9.73792	9.36828	1.47938	28.3032	13.4874	45.5656	27.318	40.2562	5.81909	16.1238	5867.53	25	11	Sergipe	2014
56.31	22.8304	6.8	12	0.710743	9.77165	8.44928	1.65537	27.7093	12.2336	45.1683	15.0861	40.1304	7.31731	17.5908	5319.5	26	11	Tocantins	2014
49.44	22.9167	6.1	15	0.702146	9.77957	8.3492	1.68957	30.0874	11.6055	45.7623	19.3141	40.2509	11.3849	21.4984	5009.58	1	12	Acre	2015
77.6	27.7233	12.5	15	0.747634	9.54198	8.94065	1.85403	27.9582	15.456	44.534	25.7702	37.8573	6.10996	17.8758	6719.79	2	12	Alagoas	2015
45.11	24.9351	11.1	36	0.769808	9.80212	8.94006	1.48794	31.9298	10.6619	46.5042	20.0227	42.0674	7.27152	16.2883	4692.2	3	12	Amapá	2015
44.55	21.4698	15.8	37	0.868583	10.0211	8.12906	1.4661	31.3246	11.5705	46.0441	16.2787	44.3306	6.27469	15.7632	5044.93	4	12	Amazonas	2015
53.24	20.4708	11.8	25	0.77591	9.69397	9.55632	1.87569	28.9018	12.1554	45.4393	24.9331	39.454	5.37266	16.4607	5376.12	5	12	Bahia	2015
67	29.6837	14.7	17	0.791531	9.597	9.32656	1.85182	29.1816	11.285	45.3763	21.7388	37.9777	7.41792	17.4746	4917.24	6	12	Ceará	2015
63.02	42.8431	32.5	30	0.757844	10.3312	8.52412	2.0109	31.0303	11.4426	46.6117	20.7525	48.6511	6.95808	19.5751	5028.95	7	12	Espírito Santo	2015
62.11	40.1659	16.7	25	0.792506	10.1802	8.76663	2.66265	31.9529	11.0574	46.3452	20.4868	43.772	7.76161	22.1224	4884.73	8	12	Goiás	2015
70.67	20.7026	7.3	15	0.720329	9.34338	9.34814	1.81059	23.6269	12.6044	43.1857	19.6863	36.2955	5.65864	15.0997	5581.17	9	12	Maranhão	2015
56.15	34.8015	17.7	19	0.702834	10.4049	9.31755	2.07402	34.8202	12.0709	46.9718	19.9667	48.4648	7.40588	19.7874	5266.83	10	12	Mato Grosso	2015
65.74	46.5764	23.8	36	0.681231	10.3621	8.43255	2.13527	33.6551	12.757	47.3822	26.5285	45.1018	7.03638	21.1795	5632.12	11	12	Mato Grosso do Sul	2015
49.36	43.3031	27.3	36	0.819167	10.124	8.52525	2.01358	29.4237	9.4591	50.6319	22.5943	43.8988	8.3585	21.6075	4220.74	12	12	Minas Gerais	2015
49.33	20.0299	11.4	39	0.716042	9.69131	9.29165	1.79023	27.7658	12.1053	44.9798	20.8594	38.6998	6.02226	15.9174	5197.86	13	12	Pará	2015
69	38.0514	10.9	5	0.784818	9.56496	9.04068	2.0513	25.8896	13.6152	44.8539	20.0029	38.2963	6.86195	17.1132	5868.67	14	12	Paraíba	2015
62.32	70.4428	27.1	24	0.782616	10.4381	9.34237	2.45341	32.6367	11.541	47.0852	26.4765	47.0165	9.79086	25.3409	5047.74	15	12	Paraná	2015
84.96	34	16.7	3	0.794733	9.73397	9.00458	2.14871	28.3649	13.3226	45.5031	23.1953	39.0993	7.45693	19.5285	5753.03	16	12	Pernambuco	2015
55.87	21.875	9.2	30	0.770228	9.41106	8.8351	2.10829	24.7247	12.0428	43.746	19.1808	37.2294	6.83271	14.7622	5244.24	17	12	Piauí	2015
71.92	47.0319	38	31	0.828041	10.5953	9.19804	2.33486	32.4046	11.8513	42.1436	26.4105	50.4347	8.37947	22.133	5235.21	18	12	Rio de Janeiro	2015
58.48	41.7222	16.4	5	0.799565	9.71682	8.84522	2.08	28.854	12.8689	45.6961	22.1998	39.4867	7.59382	18.186	5569.68	19	12	Rio Grande do Norte	2015
57.35	81.4789	25.2	41	0.780295	10.4371	8.29765	2.80457	35.0789	9.7589	45.6339	26.6767	47.8683	12.0239	28.8351	4292.44	20	12	Rio Grande do Sul	2015
62.6	31.8078	11.8	19	0.694335	9.94035	8.02723	2.46465	31.645	12.7343	46.3939	21.4071	43.6652	8.58743	19.5313	5539.13	21	12	Rondônia	2015
52.49	21.7213	7.3	22	0.736321	9.94159	8.88911	1.67147	31.3906	14.5523	45.6707	17.4091	42.8875	8.11516	18.6043	6285.04	22	12	Roraima	2015
64.06	87.0612	23.9	19	0.765502	10.5063	8.38743	2.33596	33.1498	10.3073	43.3545	25.9037	51.0419	9.70311	24.5396	4609.07	23	12	Santa Catarina	2015
56.29	63.7857	44.5	15	0.871508	10.6974	8.7126	2.14211	33.6718	10.7687	46.8357	29.2668	49.4754	9.46807	23.8008	4701.13	24	12	São Paulo	2015
59.47	26.9198	15	30	0.732204	9.7543	9.39808	1.37098	28.7125	13.6062	45.7168	27.3164	40.446	5.60927	16.0117	5921.65	25	12	Sergipe	2015
55.77	23.9305	7	11	0.715613	9.85723	8.44529	1.64967	28.283	12.3922	45.3855	15.1217	40.3301	7.09455	17.5079	5376.8	26	12	Tocantins	2015
49.68	18.5096	5.7	18	0.682746	9.72269	8.39365	1.69584	30.3502	11.3372	45.8893	19.3123	40.3925	10.8963	21.3073	4909.4	1	13	Acre	2016
78.92	25.1908	12.8	14	0.73483	9.62768	8.93144	1.83484	28.2271	15.0631	44.6394	25.7493	38.0126	5.8386	17.736	6543	2	13	Alagoas	2016
44.37	21.0918	10.7	35	0.759556	9.81686	8.97684	1.41724	32.2156	10.5521	46.6443	20.0313	42.2078	7.0243	16.2216	4647.11	3	13	Amapá	2016
44.01	19.4962	14.5	29	0.866237	10.0845	8.17827	1.43995	31.6161	11.3872	46.1884	16.309	44.4628	6.04221	15.6594	4975.52	4	13	Amazonas	2016
51.03	18.3011	11.5	24	0.776509	9.78578	9.57698	1.85575	29.1397	11.9082	45.5453	24.9977	39.6194	5.17853	16.4515	5262	5	13	Bahia	2016
65.88	29.2678	14.7	15	0.789309	9.65067	9.33211	1.80623	29.4629	11.0628	45.4787	21.7147	38.167	7.07712	17.4108	4834.39	6	13	Ceará	2016
62.66	39.6977	31.2	26	0.747877	10.2519	8.52777	1.97312	31.4253	11.1643	46.7761	20.7785	49.0203	6.65054	19.4925	4907	7	13	Espírito Santo	2016
58.35	37.4781	17.7	24	0.783067	10.2115	8.75855	2.63584	32.287	10.7773	46.4894	20.4828	44.0334	7.40313	22.0269	4763.51	8	13	Goiás	2016
71.47	20.2401	7.2	14	0.716927	9.42398	9.36421	1.79509	23.9257	12.365	43.3137	19.7201	36.4295	5.45446	15.001	5488.9	9	13	Maranhão	2016
53.56	32.8676	18	18	0.699514	10.5371	9.31932	2.05801	35.1978	11.8173	47.1228	20.0296	48.7571	7.10569	19.6037	5166.03	10	13	Mato Grosso	2016
65.38	44.5874	24.9	34	0.675015	10.4794	8.4326	2.08956	34.0227	12.5348	47.533	26.4835	45.3975	6.78266	21.1154	5516.92	11	13	Mato Grosso do Sul	2016
48.31	41.9518	26.2	34	0.810631	10.1778	8.51096	1.99128	29.7531	9.3113	50.8708	22.3816	44.1863	8.07462	21.5369	4136.51	12	13	Minas Gerais	2016
48.51	19.1768	11	38	0.701392	9.72703	9.31922	1.7587	28.1341	11.8358	45.1265	20.8844	38.9073	5.76789	15.8261	5099.03	13	13	Pará	2016
70.24	37.0299	11.1	5	0.780546	9.61945	9.06335	2.0795	26.1383	13.2605	44.9603	20.0084	38.4933	6.58378	17.0027	5735.58	14	13	Paraíba	2016
61.45	68.587	27.1	23	0.772889	10.5042	9.35875	2.42665	32.9583	11.2231	47.2191	26.4644	47.3006	9.38495	25.2159	4918.15	15	13	Paraná	2016
87.11	32.2401	15.6	2	0.790401	9.8006	9.02241	2.15681	28.6728	13.1974	45.6291	23.18	39.3354	7.19227	19.4474	5705.28	16	13	Pernambuco	2016
54.48	22.9982	9.3	29	0.769381	9.45618	8.83313	2.12337	25.0219	11.8198	43.8571	19.1825	37.3492	6.57501	14.7394	5166.77	17	13	Piauí	2016
73.43	45.9284	35.9	31	0.832271	10.5432	9.20088	2.24626	32.6987	11.4865	42.2867	26.4474	50.7333	8.04884	21.9894	5082.22	18	13	Rio de Janeiro	2016
58.5	37.2824	16.3	4	0.800925	9.76912	8.85469	2.00236	29.1494	12.6087	45.8223	22.2003	39.7015	7.28581	18.1479	5465.68	19	13	Rio Grande do Norte	2016
58.04	82.4018	24.7	43	0.776248	10.5066	8.24859	2.78388	35.3115	9.6756	45.757	26.5712	48.107	11.5408	28.5913	4248.44	20	13	Rio Grande do Sul	2016
62.02	30.0832	10.9	15	0.690432	10.0583	8.05352	2.46635	32.0492	12.3124	46.5418	21.4392	43.9392	8.26331	19.4864	5370.49	21	13	Rondônia	2016
52.02	23.7443	6.6	22	0.732934	10.1256	8.87339	1.66731	31.7317	14.4316	45.8115	17.4158	43.0894	7.79166	18.4819	6241.99	22	13	Roraima	2016
63.93	84.9366	23.7	18	0.755703	10.5299	8.37299	2.26139	33.4651	10.0763	43.499	25.9739	51.3531	9.39955	24.4211	4508.3	23	13	Santa Catarina	2016
57.42	63.4738	43.4	14	0.870776	10.7459	8.71985	2.0853	34.0446	10.5823	46.99	28.5314	49.7117	9.07608	23.6045	4621.87	24	13	São Paulo	2016
60.02	22.164	15.2	30	0.737925	9.77337	9.42853	1.35145	28.9547	13.2394	45.8232	27.3166	40.6338	5.39288	15.9433	5771.96	25	13	Sergipe	2016
55.33	22.237	7.3	10	0.716685	9.95831	8.44924	1.62765	28.6471	12.2358	45.5418	15.1665	40.5257	6.85375	17.4453	5322.74	26	13	Tocantins	2016
49.92	19.8091	5.8	17	0.683552	9.74751	8.4164	1.6516	30.5978	11.0767	45.9952	19.319	40.5246	10.3871	21.1607	4798.08	1	14	Acre	2017
78	24.3291	12.5	12	0.717189	9.68664	8.94451	1.80661	28.4564	14.6186	44.7265	25.7305	38.164	5.56816	17.6075	6348.44	2	14	Alagoas	2017
44.71	20.1493	10.1	33	0.760111	9.86794	9.00673	1.10753	32.489	10.4217	46.7663	20.0489	42.3394	6.77297	16.1765	4585.07	3	14	Amapá	2017
42.06	19.5953	14.5	30	0.864348	10.1155	8.22286	1.41822	31.8811	11.1881	46.3183	16.3525	44.5864	5.80676	15.5855	4893.85	4	14	Amazonas	2017
50.14	19.6029	11.1	22	0.782179	9.81745	9.58698	1.87536	29.3694	11.6175	45.6384	25.0704	39.778	4.991	16.4887	5135.48	5	14	Bahia	2017
65.02	28.5839	14.5	17	0.776868	9.71123	9.33885	1.8453	29.7099	10.8312	45.5677	21.6947	38.3533	6.71599	17.3808	4739.47	6	14	Ceará	2017
62.44	40.0402	30.4	29	0.744212	10.2775	8.5098	1.94154	31.7954	10.8451	46.9347	20.8152	49.3807	6.35468	19.4647	4765.72	7	14	Espírito Santo	2017
56.98	37.0637	17.1	22	0.78465	10.2513	8.747	2.58884	32.5918	10.4479	46.6203	20.4868	44.2844	7.05366	21.9737	4625.06	8	14	Goiás	2017
71.77	18.757	6.8	13	0.718413	9.46872	9.38253	1.78276	24.2074	12.0921	43.4201	19.7615	36.5601	5.24831	14.9221	5383.6	9	14	Maranhão	2017
52.4	32.7751	17.7	19	0.703132	10.5538	9.31733	2.05559	35.5261	11.5407	47.2618	20.1024	49.0362	6.81574	19.4571	5057.35	10	14	Mato Grosso	2017
62.34	44.5846	25.3	35	0.679388	10.5155	8.40988	2.02216	34.3444	12.2333	47.671	26.4362	45.6868	6.54056	21.1273	5398.94	11	14	Mato Grosso do Sul	2017
46.91	41.0077	25.4	33	0.814669	10.2274	8.48786	1.93907	30.0549	9.1373	51.0966	22.1426	44.4668	7.79624	21.5449	4044.18	12	14	Minas Gerais	2017
47.9	19.4911	10.4	38	0.713909	9.83884	9.33693	1.71076	28.4764	11.5568	45.2529	20.9185	39.1124	5.51234	15.7615	4983.94	13	14	Pará	2017
69.94	34.593	10.8	5	0.780075	9.6679	9.07223	2.05405	26.3866	12.8843	45.0505	20.0223	38.6883	6.30273	16.9097	5586.89	14	14	Paraíba	2017
58.72	68.9218	26.6	23	0.773287	10.5423	9.3755	2.44409	33.2578	10.909	47.3504	26.4594	47.5736	9.00442	25.167	4783.41	15	14	Paraná	2017
83.78	31.4198	15.2	2	0.790753	9.87874	9.03072	2.13754	28.9861	13.014	45.7383	23.1701	39.5675	6.93197	19.4302	5635.14	16	14	Pernambuco	2017
53.71	20.7838	9.5	30	0.762321	9.5437	8.81594	2.12654	25.317	11.5737	43.9521	19.1916	37.4637	6.30532	14.7592	5071.67	17	14	Piauí	2017
70.06	44.6597	34	31	0.830275	10.5858	9.20582	2.17654	32.9738	11.0622	42.4251	26.4948	51.0176	7.73413	21.8725	4905.27	18	14	Rio de Janeiro	2017
56.88	36.9553	15.5	5	0.792442	9.83402	8.85714	2.06329	29.4212	12.3339	45.9305	22.2078	39.9126	6.96578	18.1489	5354.76	19	14	Rio Grande do Norte	2017
56.85	80.5099	24.2	42	0.781079	10.5373	8.18978	2.75051	35.5045	9.5637	45.8726	26.4709	48.3341	11.1172	28.4183	4189.76	20	14	Rio Grande do Sul	2017
60.8	31.7552	10.3	14	0.685438	10.1407	8.04957	2.46	32.4117	11.8687	46.6736	21.4771	44.2056	7.93698	19.4875	5193.57	21	14	Rondônia	2017
52.3	23.1441	6.4	21	0.732573	10.1843	8.84203	1.66588	32.0496	14.2755	45.9389	17.4316	43.2831	7.45859	18.3854	6183.02	22	14	Roraima	2017
60.91	83.6168	23.1	17	0.760057	10.5937	8.35849	2.19775	33.7795	9.8436	43.6447	26.0579	51.6501	9.11169	24.4164	4406.85	23	14	Santa Catarina	2017
56.1	62.1915	41.3	16	0.868631	10.7755	8.73378	2.06529	34.3753	10.3325	47.1459	27.7638	49.9319	8.69849	23.4684	4514.72	24	14	São Paulo	2017
60.71	21.2329	14.6	31	0.730294	9.80939	9.44815	1.34851	29.1854	12.8484	45.9179	27.3192	40.8174	5.17232	15.9105	5618.08	25	14	Sergipe	2017
55.48	25.2	7.3	12	0.718403	10.025	8.43147	1.67388	28.9798	12.0458	45.6748	15.221	40.7153	6.60031	17.3968	5248.38	26	14	Tocantins	2017

## Sheet: Modelo2 - obt isch str mulher
Death_rate_women	white	Private_health	Primary_care	Gini_Index	lnGDP_per_capita	logBolsa_familia	Hospital_beds	SEV_high_BMI	SEV_high_glucose	SEV_high_LDL	SEV_high_SBP	SEV_Diet_high_in_sugar_beverage	SEV_Smoking	SEV_tobacco_(all)	Diabetes_prev	State_fixed	Year_fixed	State	Year
38.09	25.9036	4.2	41	0.733279	8.78354	7.42065	2.0766	22.8479	10.2554	43.5326	19.594	38.4293	15.3163	25.3135	4467.73	1	2	Acre	2005
53.08	35.6156	6.3	23	0.725812	8.51975	8.27402	2.01035	21.2517	13.4077	42.7221	25.9467	36.235	8.70172	19.335	5783.54	2	2	Alagoas	2005
28.36	23.2558	7.4	34	0.782708	8.88537	8.01551	1.63461	26.1872	9.125	44.8095	20.2728	40.3119	9.50286	18.17	4071.19	3	2	Amapá	2005
35.76	21.9753	5.7	32	0.906511	9.25275	6.96117	1.78165	24.863	9.9149	44.2054	16.5525	42.6542	8.42375	17.689	4378.66	4	2	Amazonas	2005
36.75	22.1276	7.8	30	0.79203	8.73558	8.87585	2.21436	22.1019	10.6269	43.5356	24.8234	37.5627	7.65035	17.8744	4743.38	5	2	Bahia	2005
42.91	35.796	7.1	43	0.792617	8.52709	8.71556	2.16941	21.727	9.5393	43.3981	22.0083	36.0381	10.197	19.8515	4219.56	6	2	Ceará	2005
45.22	40.4316	21.3	27	0.795508	9.51881	7.99263	2.1791	23.1985	10.1809	44.5108	20.9475	44.5489	10.3034	22.4151	4520.52	7	2	Espírito Santo	2005
41.78	45.2356	8.4	27	0.789545	9.16347	8.02784	3.16877	23.8706	9.7296	44.2548	20.7673	40.6703	11.5008	24.8641	4353.68	8	2	Goiás	2005
40.19	25.9129	3.7	32	0.747359	8.30592	8.57243	2.66033	16.3624	10.6431	41.2261	19.7349	34.829	7.71034	16.5663	4806.42	9	2	Maranhão	2005
38.86	37.881	10.1	35	0.711716	9.41489	8.79168	2.43118	26.2926	10.6992	44.7813	19.9455	44.8891	10.6154	22.9851	4695.28	10	2	Mato Grosso	2005
39.57	52.618	14.6	42	0.677547	9.25056	7.60368	2.75733	26.0438	11.967	45.2947	26.6919	41.8758	10.045	23.8921	5320.63	11	2	Mato Grosso do Sul	2005
35.78	47.3061	17.4	39	0.824006	9.18842	7.83693	2.4112	22.6255	7.9661	47.5676	22.6515	40.821	11.446	24.8726	3586.19	12	2	Minas Gerais	2005
44.12	23.6018	7.7	23	0.731493	8.65986	8.38892	1.84085	20.3848	10.471	43.0197	20.9981	36.7411	8.411	17.7704	4520.95	13	2	Pará	2005
38.98	37.7932	7.7	10	0.76894	8.47685	8.38049	2.87871	19.8618	11.9825	42.8573	20.2306	36.4268	9.46282	19.2229	5161.54	14	2	Paraíba	2005
48.21	75.0193	17.4	42	0.792089	9.4398	8.64588	2.88808	25.8884	10.3704	45.4397	26.7509	43.7154	14.6624	29.3167	4559.45	15	2	Paraná	2005
41.49	38.3022	12.1	15	0.793659	8.67817	8.30453	2.51567	21.4681	12.1612	43.5935	23.4492	36.6588	10.3376	22.2158	5251.33	16	2	Pernambuco	2005
44.42	25.1421	4.3	30	0.767973	8.16692	8.38341	2.6456	17.6937	10.157	41.896	19.3906	35.8178	9.14198	16.538	4501.31	17	2	Piauí	2005
40.11	55.2431	30.1	29	0.844974	9.76671	8.2565	3.1317	27.1143	10.7847	40.2831	26.5277	46.7037	11.9921	24.6057	4812.32	18	2	Rio de Janeiro	2005
27.69	37.2687	10.2	16	0.803622	8.78015	8.21215	2.62155	21.5856	11.2872	43.4887	22.4284	37.3125	10.402	20.0158	4925.72	19	2	Rio Grande do Norte	2005
45.1	84.4627	15.7	28	0.813933	9.45517	7.65684	2.81569	29.4608	8.4997	43.6944	27.4744	44.8831	18.5809	32.7642	3782.84	20	2	Rio Grande do Sul	2005
57.66	36.6234	5.6	37	0.661969	9.00851	7.1089	2.38281	23.5173	13.2715	44.2502	21.3783	40.6286	11.6644	21.6062	5738.95	21	2	Rondônia	2005
55.32	23.8095	3.4	17	0.746504	9.0028	8.36928	1.46161	24.5857	14.5352	43.8657	17.676	40.5318	11.1638	20.9903	6272.71	22	2	Roraima	2005
34.97	88.5592	16.9	23	0.750767	9.53367	7.90832	2.58831	27.1202	10.4472	41.6364	25.937	47.407	13.4447	28.9538	4629	23	2	Santa Catarina	2005
47.08	69.3156	34.9	36	0.879179	9.83489	8.01694	2.39956	26.3071	9.9646	45.2507	32.4336	46.2562	13.8552	28.3862	4368.07	24	2	São Paulo	2005
38.67	30.1587	8.1	20	0.736274	8.89398	8.71794	2.04015	22.211	12.4465	43.8885	27.3708	38.4869	7.55978	17.8384	5420.83	25	2	Sergipe	2005
39.31	26.4062	3.8	27	0.694704	8.67838	7.69212	1.83575	19.4614	10.9034	42.756	15.1581	38.1433	9.17499	19.2185	4753.66	26	2	Tocantins	2005
35.3	27.9279	5.2	43	0.732895	8.8402	7.58634	2.02808	23.6195	10.2779	43.7145	19.524	38.6821	15.0213	24.9117	4490.06	1	3	Acre	2006
49.63	36.962	7	19	0.732877	8.62711	8.37617	2.01539	21.8931	13.5138	42.8496	25.916	36.4356	8.47268	19.1633	5846.64	2	3	Alagoas	2006
24.8	25.7235	7.7	38	0.791405	9.04987	8.18554	1.66667	26.7206	9.158	44.893	20.2014	40.5545	9.31675	17.9737	4096.74	3	3	Amapá	2006
34.85	23.7538	6.8	32	0.904798	9.39349	7.17248	1.76292	25.4252	9.9616	44.2904	16.4607	42.8881	8.23987	17.5063	4412.84	4	3	Amazonas	2006
36.1	20.9102	7.9	37	0.786248	8.80727	9.00276	2.14781	22.8372	10.6929	43.69	24.8003	37.8058	7.41909	17.7065	4779.12	5	3	Bahia	2006
41.65	34.8843	8.5	41	0.786051	8.6404	8.81355	2.09901	22.5211	9.6494	43.5624	21.9586	36.2665	9.98657	19.5543	4279.66	6	3	Ceará	2006
45.36	43.3428	23.2	27	0.792566	9.63428	8.08616	2.17796	23.9301	10.2288	44.6589	20.8772	45.0343	9.98526	22.0934	4549.07	7	3	Espírito Santo	2006
39.82	45.4202	8.8	27	0.801655	9.27313	8.1735	3.12188	24.6823	9.7936	44.4092	20.6984	41.0515	11.1639	24.5625	4386.79	8	3	Goiás	2006
40.04	25.6028	3.6	22	0.754244	8.46237	8.7326	2.55377	17.0242	10.8001	41.3452	19.6947	35.0019	7.51305	16.4302	4886.44	9	3	Maranhão	2006
37.62	36.1626	11	35	0.718791	9.28752	8.87632	2.42502	27.2987	10.7205	44.974	19.9058	45.3477	10.3202	22.669	4717.54	10	3	Mato Grosso	2006
38.56	52.4138	14.1	41	0.683075	9.35267	7.83954	2.76096	26.8172	12.0323	45.4449	26.6835	42.2459	9.74811	23.601	5347.89	11	3	Mato Grosso do Sul	2006
35.39	47.1662	17.7	41	0.825257	9.30114	7.94075	2.3868	23.232	8.0202	47.6592	22.7595	41.1805	11.1463	24.4616	3608.92	12	3	Minas Gerais	2006
42.77	23.0984	6.9	28	0.73773	8.76808	8.56847	1.9727	21.0174	10.5307	43.1092	20.9417	36.9619	8.2076	17.5886	4566.91	13	3	Pará	2006
38.46	39.3617	7.6	7	0.774127	8.64026	8.47782	2.8621	20.513	12.0411	43.018	20.1662	36.6405	9.24187	19.0212	5203.03	14	3	Paraíba	2006
46.76	75.09	17.9	41	0.800034	9.50684	8.77772	2.84503	26.5535	10.3998	45.5552	26.6875	44.1233	14.2052	28.8764	4584.56	15	3	Paraná	2006
40.1	37.6638	11.8	9	0.786755	8.76666	8.42505	2.39226	22.1144	12.1938	43.721	23.395	36.9359	10.0538	21.9318	5278.33	16	3	Pernambuco	2006
42.06	25.7942	4.4	29	0.784127	8.38131	8.46142	2.58258	18.3865	10.2681	42.0338	19.3322	35.9894	8.93393	16.3481	4562.51	17	3	Piauí	2006
39.59	55.846	31.6	29	0.844868	9.86474	8.43243	3.23147	27.7326	10.8295	40.4472	26.4667	47.1811	11.6561	24.3286	4841.04	18	3	Rio de Janeiro	2006
26.23	36.9811	10.2	12	0.804342	8.90255	8.31603	2.44038	22.3289	11.3479	43.6662	22.3711	37.5614	10.1649	19.8268	4963.47	19	3	Rio Grande do Norte	2006
44.37	82.6056	16.3	34	0.799672	9.52825	7.80756	2.79272	30.1091	8.5166	43.9415	27.3714	45.2726	18.0011	32.4114	3794.6	20	3	Rio Grande do Sul	2006
53.35	37.5165	6.3	37	0.664114	9.04642	7.34201	2.41799	24.3281	13.1846	44.4165	21.355	40.9823	11.3879	21.3752	5705.16	21	3	Rondônia	2006
53.04	20.6186	3.7	18	0.757404	9.15222	8.4637	1.49476	25.3743	14.5092	44	17.6026	40.8295	10.8895	20.7494	6264.23	22	3	Roraima	2006
34.61	88.3721	16.4	22	0.756968	9.63056	7.96748	2.49776	27.6914	10.3986	41.7857	25.8692	47.8882	13.0599	28.5453	4616.03	23	3	Santa Catarina	2006
44.24	69.6721	36.2	34	0.876696	9.92825	8.14451	2.3706	26.9886	9.9512	45.3401	32.2405	46.6921	13.4479	27.9013	4371.64	24	3	São Paulo	2006
37.58	31.8227	8.7	21	0.720503	9.0096	8.82817	2.07344	22.9175	12.4334	44.0417	27.3531	38.7218	7.39854	17.6298	5422.56	25	3	Sergipe	2006
38.41	24.2152	4.1	24	0.704422	8.77778	7.84915	1.97503	20.3977	10.9368	42.9815	15.1107	38.4145	9.00017	19.0166	4780.32	26	3	Tocantins	2006
33.43	29.1545	5.1	46	0.726051	8.98175	7.67602	2.04109	24.4349	10.2708	43.9274	19.4668	38.9141	14.6908	24.4601	4508.75	1	4	Acre	2007
48.51	31.9926	7.7	20	0.740501	8.74995	8.46124	1.9754	22.5886	13.5885	43.0069	25.8906	36.623	8.22135	19.0045	5901.52	2	4	Alagoas	2007
24.94	30.2839	8.4	41	0.777855	9.1716	8.28539	1.6194	27.2987	9.1719	45.0057	20.1433	40.7768	9.116	17.7631	4119.94	3	4	Amapá	2007
34.12	23.6874	8.3	34	0.905461	9.49038	7.47121	1.64657	26.0751	9.9982	44.4292	16.386	43.1022	8.04318	17.3178	4447.12	4	4	Amazonas	2007
34.8	22.32	8.3	37	0.788698	8.93573	9.08077	2.14241	23.649	10.7543	43.8867	24.7833	38.032	7.17312	17.5501	4825.4	5	4	Bahia	2007
40.24	35.4478	9	40	0.794227	8.71676	8.87484	2.07601	23.4006	9.7499	43.7596	21.9173	36.4828	9.74152	19.2292	4334.63	6	4	Ceará	2007
43.11	43.4783	23.7	28	0.793213	9.74973	8.1487	2.16956	24.7553	10.2557	44.8416	20.8205	45.4976	9.64361	21.7389	4573.65	7	4	Espírito Santo	2007
38.57	42.4345	9.3	26	0.797955	9.40993	8.27051	3.04371	25.5795	9.8465	44.5902	20.642	41.4128	10.7954	24.2483	4422.28	8	4	Goiás	2007
40.14	26.6873	3.8	19	0.740652	8.48614	8.82251	2.34569	17.7614	10.9452	41.5108	19.6629	35.1667	7.29933	16.3001	4962.35	9	4	Maranhão	2007
34.9	38.1805	8.6	34	0.716524	9.49735	8.91832	2.32995	28.413	10.7023	45.1891	19.8742	45.7776	10.0002	22.3393	4734.63	10	4	Mato Grosso	2007
37.48	51.9116	14.3	40	0.680232	9.46291	7.92186	2.52281	27.6712	12.0638	45.6246	26.6759	42.6018	9.43075	23.2976	5369.73	11	4	Mato Grosso do Sul	2007
34.06	47.2406	18.3	42	0.831472	9.41501	7.99948	2.27887	23.9716	8.0633	47.9233	22.8516	41.5233	10.8241	24.0216	3627.22	12	4	Minas Gerais	2007
42.47	24.0433	7.6	28	0.735058	8.87408	8.68387	1.9809	21.8214	10.5766	43.2593	20.8965	37.1717	7.98459	17.4014	4610.42	13	4	Pará	2007
37.7	37.6691	7.9	7	0.778311	8.72533	8.54997	2.50247	21.2477	12.0553	43.2146	20.1141	36.8429	8.9906	18.807	5241.3	14	4	Paraíba	2007
45.29	72.1128	18.4	37	0.802068	9.67866	8.87187	2.72225	27.2529	10.3954	45.6862	26.636	44.5083	13.694	28.4038	4603.15	15	4	Paraná	2007
39.15	40.2222	11.8	6	0.792372	8.87723	8.50544	2.45104	22.8039	12.1881	43.8809	23.3505	37.2018	9.74911	21.6176	5301.79	16	4	Pernambuco	2007
41.14	25.0633	4.9	27	0.761221	8.40253	8.4897	2.53677	19.1554	10.3621	42.2025	19.2851	36.1522	8.70109	16.1397	4616.42	17	4	Piauí	2007
38.18	56.6695	32.1	29	0.843318	9.9341	8.55749	3.1702	28.3684	10.867	40.6177	26.4182	47.6297	11.2947	24.0436	4873.05	18	4	Rio de Janeiro	2007
25.45	38.4081	11.1	9	0.804113	9.03348	8.38669	2.43551	23.1792	11.3911	43.8745	22.324	37.7989	9.89738	19.6328	5001.26	19	4	Rio Grande do Norte	2007
44.11	83.1469	17.3	36	0.794692	9.65186	7.90592	2.7713	30.7739	8.5073	44.1564	27.2823	45.6366	17.3161	32.0544	3795.51	20	4	Rio Grande do Sul	2007
49.56	35.6423	6.6	35	0.668052	9.11959	7.45953	2.31094	25.2088	12.8799	44.6068	21.3378	41.3213	11.0914	21.1383	5610.29	21	4	Rondônia	2007
49.52	23.0769	3.8	18	0.749061	9.20638	8.50538	1.69434	26.2332	14.3807	44.1618	17.5427	41.1087	10.5847	20.495	6221.36	22	4	Roraima	2007
33.5	87.5	19.6	22	0.755671	9.74551	8.00034	2.43987	28.3368	10.2703	41.9404	25.8164	48.3328	12.649	28.092	4585.25	23	4	Santa Catarina	2007
42.33	68.8849	37.2	30	0.879376	10.041	8.21532	2.28308	27.836	9.859	45.4558	32.0589	47.0973	12.9962	27.3735	4354.67	24	4	São Paulo	2007
37.34	29.3726	9.1	22	0.726835	9.10759	8.89936	1.8335	23.6724	12.3502	44.2269	27.3394	38.9433	7.21756	17.4082	5413.46	25	4	Sergipe	2007
37.83	25.037	4.1	22	0.702163	8.93305	7.93578	1.78411	21.4588	10.9121	43.2384	15.0737	38.6694	8.80522	18.8036	4798.84	26	4	Tocantins	2007
33.53	25	5.6	44	0.726923	9.12233	7.78221	2.09125	25.3079	10.2671	44.1593	19.4227	39.1247	14.3405	23.9999	4524.56	1	5	Acre	2008
47.78	32.1691	8.3	21	0.72945	8.8566	8.54617	1.90095	23.3547	13.6604	43.1837	25.8711	36.7965	7.96043	18.8564	5950.72	2	5	Alagoas	2008
26.82	20.3125	9.7	37	0.781591	9.27427	8.38544	1.63218	27.9275	9.186	45.1408	20.0988	40.9783	8.90873	17.5486	4140.45	3	5	Amapá	2008
33.52	24.3508	10.5	31	0.903919	9.54559	7.64081	1.68171	26.8667	10.0356	44.6034	16.3287	43.2958	7.84081	17.1285	4479.35	4	5	Amazonas	2008
33.54	21.0383	8.5	36	0.791933	9.0349	9.15323	2.10289	24.5397	10.8259	44.106	24.7719	38.2408	6.92425	17.4036	4873.4	5	5	Bahia	2008
40.06	34.3183	9.4	37	0.78616	8.88292	8.95028	2.07088	24.3766	9.8506	43.9756	21.8847	36.6866	9.47882	18.9056	4384.9	6	5	Ceará	2008
42.33	43.4239	24.9	26	0.799044	9.90559	8.20822	2.13909	25.6533	10.2802	45.0473	20.7776	45.938	9.29393	21.3796	4594.39	7	5	Espírito Santo	2008
37.15	42.8666	9.9	26	0.796521	9.5365	8.34645	2.97472	26.5384	9.9034	44.7894	20.5984	41.7535	10.4149	23.9349	4456.57	8	5	Goiás	2008
40.48	26.2648	4.2	18	0.730672	8.6882	8.90425	2.26165	18.5699	11.0867	41.7064	19.6397	35.3232	7.08153	16.1736	5032.7	9	5	Maranhão	2008
34.11	40.5046	9.1	33	0.710669	9.73555	8.97187	2.26404	29.5704	10.6758	45.4173	19.8507	46.178	9.67177	22.0073	4747.92	10	5	Mato Grosso	2008
35.74	51.0254	14.2	40	0.675954	9.62731	7.98962	2.50119	28.6089	12.0795	45.8243	26.6693	42.9432	9.10846	22.9944	5386.31	11	5	Mato Grosso do Sul	2008
32.69	46.8775	20.2	42	0.831392	9.5542	8.05851	2.20009	24.814	8.1038	48.2907	22.9287	41.849	10.497	23.5891	3642.93	12	5	Minas Gerais	2008
43	22.0737	8.1	31	0.750837	9.02051	8.77221	1.96951	22.6836	10.6252	43.4487	20.8627	37.37	7.75295	17.2135	4650.58	13	5	Pará	2008
37.27	40.0103	8	7	0.777112	8.87881	8.62392	2.47983	21.9729	12.0709	43.4318	20.0746	37.0335	8.72629	18.5898	5275.32	14	5	Paraíba	2008
44.22	73.3967	19.6	36	0.793297	9.78894	8.95649	2.71738	28.0257	10.3868	45.8303	26.5967	44.8697	13.1639	27.9291	4617.34	15	5	Paraná	2008
38.97	39.191	12.5	5	0.789048	8.99115	8.5776	2.41014	23.5816	12.1815	44.0624	23.3161	37.4561	9.44062	21.2979	5321.68	16	5	Pernambuco	2008
40.57	24.2058	5.4	27	0.756198	8.56125	8.52209	2.54894	19.9509	10.4525	42.3907	19.2497	36.3061	8.45936	15.9256	4664.61	17	5	Piauí	2008
37.09	55.4244	31.5	30	0.836786	10.0823	8.67205	3.10352	29.014	10.9071	40.7935	26.3824	48.0489	10.9261	23.7622	4904.34	18	5	Rio de Janeiro	2008
24.54	37.709	12.1	6	0.80536	9.11311	8.46003	2.34344	24.0616	11.4401	44.102	22.2875	38.0245	9.61664	19.4398	5037.21	19	5	Rio Grande do Norte	2008
41.93	81.784	19.3	39	0.789626	9.77127	7.97926	2.79829	31.4951	8.4915	44.3503	27.207	45.9742	16.5885	31.6971	3791.54	20	5	Rio Grande do Sul	2008
45.73	37.9267	7.4	37	0.660341	9.29075	7.56979	2.28164	26.1489	12.5304	44.8139	21.327	41.6449	10.7869	20.9027	5493.68	21	5	Rondônia	2008
46.86	22.0588	4.6	20	0.749445	9.32902	8.55367	1.76911	27.1093	14.2235	44.3413	17.4966	41.3686	10.2691	20.2379	6164.69	22	5	Roraima	2008
32.37	87.8904	20.9	22	0.751064	9.88908	8.03899	2.41613	29.0545	10.1296	42.0994	25.7786	48.7395	12.2345	27.6196	4548.74	23	5	Santa Catarina	2008
40.15	66.5471	39.1	29	0.881968	10.1432	8.28348	2.32354	28.6445	9.7511	45.5903	31.8912	47.4707	12.5278	26.8368	4329.1	24	5	São Paulo	2008
36.47	33.1481	10.1	23	0.722027	9.24784	8.95946	1.83189	24.4673	12.2579	44.4295	27.3298	39.1509	7.02829	17.1886	5400.38	25	5	Sergipe	2008
37.05	23.4168	4.9	21	0.695974	9.08605	8.01423	1.71473	22.5661	10.882	43.5142	15.0473	38.9075	8.60147	18.5904	4812.44	26	5	Tocantins	2008
33.61	29.1317	6.1	35	0.732872	9.24158	7.84807	2.03699	26.2027	10.2794	44.3978	19.392	39.3132	13.9844	23.5711	4538.26	1	6	Acre	2009
47.77	28.1553	8.5	20	0.734932	8.92836	8.62123	1.91158	24.184	13.7407	43.3697	25.8575	36.9558	7.70171	18.7162	5996.77	2	6	Alagoas	2009
28.31	28.1818	9.6	38	0.782225	9.32338	8.47393	1.58485	28.6214	9.2111	45.2913	20.0682	41.1583	8.70243	17.3403	4157.96	3	6	Amapá	2009
32.52	23.1029	11.4	21	0.900838	9.56594	7.7208	1.65542	27.6475	10.081	44.7944	16.289	43.4682	7.63888	16.9432	4507.4	4	6	Amazonas	2009
32.94	23.9628	9.2	36	0.794618	9.15077	9.22095	2.06187	25.4101	10.8864	44.3281	24.7662	38.4317	6.68386	17.2652	4914.3	5	6	Bahia	2009
39.18	32.2815	10	37	0.795191	8.97595	9.00352	2.10275	25.3116	9.9503	44.1956	21.8611	36.8774	9.21362	18.6121	4430.93	6	6	Ceará	2009
41.74	43.3983	27.1	25	0.787945	9.85382	8.25592	2.14875	26.5806	10.3067	45.264	20.7486	46.3547	8.95056	21.0423	4611.44	7	6	Espírito Santo	2009
35.7	41.3022	10.5	27	0.798453	9.64051	8.43394	2.91929	27.5371	9.9619	44.9978	20.568	42.0731	10.0402	23.6347	4486.08	8	6	Goiás	2009
40.97	25.3107	4.6	17	0.727809	8.75078	8.9749	2.23677	19.412	11.2238	41.915	19.6251	35.4711	6.87109	16.048	5096.07	9	6	Maranhão	2009
34.04	39.4062	10.3	33	0.714188	9.78234	9.01971	2.17814	30.6471	10.6625	45.6489	19.8349	46.5481	9.34981	21.6837	4758.77	10	6	Mato Grosso	2009
34.98	50.7365	15	37	0.683925	9.70074	8.06702	2.42069	29.5713	12.0807	46.0348	26.6642	43.2696	8.79579	22.7034	5397.75	11	6	Mato Grosso do Sul	2009
31.88	45.5353	21.6	43	0.829374	9.57631	8.16184	2.18335	25.6541	8.1442	48.6904	22.992	42.1569	10.1813	23.1996	3657.85	12	6	Minas Gerais	2009
41.7	22.4674	8.8	34	0.732581	9.01377	8.85384	1.95835	23.553	10.6839	43.6559	20.8406	37.5564	7.52322	17.0295	4686.49	13	6	Pará	2009
36.35	37.3971	8.2	8	0.778778	8.98582	8.67861	2.43833	22.6576	12.0979	43.6542	20.048	37.2118	8.46524	18.3783	5304.06	14	6	Paraíba	2009
42.72	73.5202	19.7	35	0.801559	9.83556	9.02649	2.72997	28.787	10.3903	45.9817	26.5701	45.2068	12.6469	27.4813	4629.22	15	6	Paraná	2009
38.42	39.016	13.6	7	0.789191	9.10175	8.63651	2.37866	24.3492	12.1843	44.2549	23.2922	37.6982	9.14409	20.9965	5337.98	16	6	Pernambuco	2009
39.51	23.8861	5.9	31	0.761951	8.70898	8.6074	2.52361	20.7196	10.5468	42.5868	19.2264	36.4509	8.22354	15.718	4708.61	17	6	Piauí	2009
36.38	56.6757	33	29	0.837431	10.1104	8.79047	3.05164	29.5431	10.9512	40.9735	26.3594	48.4378	10.5667	23.4949	4930.86	18	6	Rio de Janeiro	2009
24.14	37.0869	12.6	10	0.805413	9.16581	8.51958	2.39548	24.8974	11.4972	44.3366	22.2617	38.2377	9.33883	19.253	5069.45	19	6	Rio Grande do Norte	2009
41.61	82.1371	20.8	35	0.797601	9.83523	8.07	2.77257	32.1842	8.4856	44.5349	27.1456	46.2847	15.8732	31.34	3788.68	20	6	Rio Grande do Sul	2009
41.06	34.8837	7.4	21	0.679131	9.39984	7.68182	2.28076	27.0616	12.2597	45.0303	21.3224	41.9529	10.4857	20.6749	5394.65	21	6	Rondônia	2009
42.06	27.6018	5.4	21	0.756471	9.45522	8.62883	1.76833	27.9122	14.1063	44.5282	17.4646	41.6088	9.96052	19.9881	6114.79	22	6	Roraima	2009
32.13	87.0876	22.5	26	0.74885	9.93399	8.1152	2.40115	29.8095	10.0225	42.2617	25.7559	49.1073	11.8368	27.1527	4518.61	23	6	Santa Catarina	2009
38.81	66.5634	40.4	25	0.877212	10.2087	8.35806	2.29976	29.463	9.6691	45.7364	31.7395	47.8117	12.0674	26.3234	4306.88	24	6	São Paulo	2009
36.92	31.0886	10.9	23	0.713271	9.24537	9.02357	1.72475	25.2807	12.1884	44.6351	27.3246	39.3441	6.84104	16.9853	5390.17	25	6	Sergipe	2009
34.98	25.0729	5.4	21	0.689725	9.18865	8.08102	1.74235	23.6752	10.8738	43.7961	15.0314	39.1281	8.39962	18.3875	4824.36	26	6	Tocantins	2009
32.03	25.8225	6.2	29	0.71591	9.38043	7.89068	2.04303	27.0325	10.3113	44.6302	19.375	39.4789	13.6351	23.2125	4550.63	1	7	Acre	2010
47.43	33.0116	9.1	18	0.748682	9.08706	8.68391	1.91709	25.0068	13.8144	43.5543	25.8502	37.1002	7.45577	18.5804	6042.23	2	7	Alagoas	2010
29.73	25.7035	9.3	40	0.774362	9.43882	8.55994	1.5835	29.3018	9.2346	45.4504	20.0519	41.3161	8.50385	17.1478	4172.16	3	7	Amapá	2010
31.7	23.5942	11.7	23	0.896882	9.82769	7.77992	1.66764	28.4214	10.1236	44.9829	16.2671	43.619	7.44371	16.7664	4529.12	4	7	Amazonas	2010
32.61	22.9876	9.9	35	0.79077	9.32269	9.28757	2.04659	26.2307	10.9161	44.5326	24.7658	38.604	6.46204	17.1325	4939.29	5	7	Bahia	2010
37.59	33.5174	10.9	32	0.798106	9.16187	9.06982	2.10848	26.2017	10.0393	44.4046	21.847	37.0547	8.96006	18.3765	4473.17	6	7	Ceará	2010
40.65	43.3588	29.1	24	0.787483	10.1059	8.29733	2.13629	27.502	10.3304	45.4793	20.7337	46.7472	8.62627	20.7529	4624.91	7	7	Espírito Santo	2010
35.2	43.4364	11.6	25	0.799021	9.80404	8.52295	2.86002	28.5029	9.9987	45.2066	20.5512	42.3711	9.68718	23.3592	4507.22	8	7	Goiás	2010
41.27	23.2901	4.6	16	0.740196	8.87666	9.03706	2.12791	20.2606	11.3346	42.1196	19.6193	35.6101	6.67854	15.9201	5151	9	7	Maranhão	2010
33.74	39.0479	11.5	29	0.715726	9.85935	9.07539	2.09531	31.5521	10.6721	45.8743	19.8267	46.8871	9.04803	21.3783	4768.51	10	7	Mato Grosso	2010
34.41	50.3921	15.2	37	0.687946	9.91104	8.13819	2.28127	30.4193	12.0363	46.2461	26.6607	43.5807	8.50593	22.436	5404.2	11	7	Mato Grosso do Sul	2010
31.7	46.8027	23	41	0.833219	9.80471	8.24636	2.19295	26.4629	8.1804	49.0478	23.0424	42.4465	9.89177	22.8874	3673.81	12	7	Minas Gerais	2010
38.98	23.007	9	36	0.754573	9.31157	8.93479	1.94163	24.4461	10.7501	43.8588	20.8301	37.7303	7.3049	16.8537	4717.27	13	7	Pará	2010
35.85	41.4923	8.5	7	0.782938	9.11195	8.72426	2.38691	23.3208	12.1389	43.8659	20.0347	37.3774	8.22243	18.1805	5326.48	14	7	Paraíba	2010
42.58	72.3817	22.1	31	0.802788	9.99308	9.08494	2.72418	29.5976	10.4097	46.1373	26.5566	45.519	12.1716	27.087	4640.9	15	7	Paraná	2010
37.74	38.3163	14.3	7	0.795613	9.3256	8.69432	2.39425	25.1725	12.196	44.4472	23.2791	37.9277	8.87411	20.7365	5350.65	16	7	Pernambuco	2010
38.51	25.6026	6.6	31	0.775608	8.89625	8.6684	2.46117	21.5108	10.631	42.7792	19.2155	36.5863	8.00725	15.5287	4749.98	17	7	Piauí	2010
34.81	48.8562	33.6	30	0.833818	10.2535	8.87133	2.97556	30.0886	10.9859	41.1567	26.3494	48.7956	10.2317	23.2514	4948.61	18	7	Rio de Janeiro	2010
24.05	42.8948	13.9	9	0.814128	9.35461	8.58403	2.24164	25.747	11.5432	44.5661	22.2468	38.4382	9.07876	19.077	5096.1	19	7	Rio Grande do Norte	2010
41.01	84.2961	22.2	37	0.797096	10.0304	8.12717	2.7708	32.8324	8.4979	44.7221	27.0982	46.5673	15.2182	30.9804	3792.93	20	7	Rio Grande do Sul	2010
38.31	36.9922	8.4	25	0.698207	9.65798	7.74024	2.43229	28.0261	12.1629	45.2482	21.3242	42.2448	10.1979	20.4608	5352.56	21	7	Rondônia	2010
37.35	24.556	5.8	22	0.757445	9.72576	8.685	1.78242	28.612	14.0614	44.7123	17.4471	41.8287	9.67571	19.7547	6092.23	22	7	Roraima	2010
31.42	85.3302	22.5	24	0.756823	10.1174	8.16615	2.39715	30.4611	9.9886	42.426	25.7484	49.4348	11.4749	26.715	4506.94	23	7	Santa Catarina	2010
37.33	65.9687	40.7	23	0.880277	10.3686	8.43559	2.29336	30.309	9.651	45.8866	31.6064	48.1195	11.6378	25.8639	4299.95	24	7	São Paulo	2010
36.74	29.3101	11.4	24	0.730533	9.4698	9.05891	1.79183	26.0705	12.1622	44.8287	27.3237	39.5224	6.66562	16.8122	5389.67	25	7	Sergipe	2010
33.37	26.1959	5	20	0.712411	9.4091	8.15895	1.68588	24.7031	10.8994	44.0708	15.0261	39.3308	8.20933	18.205	4837.82	26	7	Tocantins	2010
30.07	28.1081	6.4	35	0.714592	9.40723	7.95029	1.92799	27.7132	10.444	44.8429	19.3631	39.6346	13.236	22.8581	4605.59	1	8	Acre	2011
47.51	29.7605	10.3	20	0.754962	9.1887	8.75913	1.86176	25.7045	14.0293	43.7272	25.8428	37.2416	7.19797	18.433	6142	2	8	Alagoas	2011
30.61	23.0548	9.6	38	0.770029	9.50755	8.65623	1.60567	29.9015	9.3893	45.612	20.0424	41.4651	8.28022	16.9469	4233.29	3	8	Amapá	2011
31.92	23.0068	13	29	0.884592	9.91421	7.89283	1.63357	29.0914	10.2812	45.1575	16.2562	43.7607	7.22801	16.5648	4593.68	4	8	Amazonas	2011
32.16	21.9066	10.1	32	0.783412	9.3326	9.35444	2.00242	26.8707	11.0657	44.705	24.775	38.7697	6.23999	16.9801	4993.87	5	8	Bahia	2011
37.53	35.6614	12	30	0.790217	9.25195	9.14423	2.10407	26.9123	10.2126	44.5882	21.8338	37.2293	8.68282	18.1613	4544.89	6	8	Ceará	2011
39.01	43.4307	30.5	28	0.783108	10.2554	8.38289	2.08563	28.2589	10.4636	45.677	20.7273	47.1288	8.29222	20.4766	4674.71	7	8	Espírito Santo	2011
34.04	44.6934	12.7	27	0.798265	9.87566	8.62043	2.8031	29.3327	10.14	45.4063	20.5394	42.658	9.31451	23.0745	4556.51	8	8	Goiás	2011
42.02	23.8194	5.3	18	0.727895	8.97272	9.11262	1.95026	20.9867	11.5332	42.3098	19.6205	35.7457	6.4818	15.7622	5228.55	9	8	Maranhão	2011
32.5	38.6394	12.6	26	0.70056	10.0227	9.15811	2.08399	32.295	10.8225	46.075	19.8291	47.2103	8.72975	21.0455	4826.34	10	8	Mato Grosso	2011
32.51	53.7975	16.4	38	0.690452	10.0105	8.23737	2.21521	31.155	12.1524	46.4441	26.6522	43.8853	8.20783	22.1532	5430.84	11	8	Mato Grosso do Sul	2011
30.48	46.9902	24.6	38	0.827357	9.8936	8.33806	2.15595	27.1161	8.3495	49.3431	23.0557	42.7305	9.59137	22.5976	3741.45	12	8	Minas Gerais	2011
37.67	22.4484	9.5	34	0.762108	9.45782	9.02769	1.93534	25.1586	10.9013	44.0486	20.8269	37.9051	7.06839	16.6574	4784.81	13	8	Pará	2011
35.34	39.1413	8.9	7	0.781692	9.18399	8.80168	2.34565	23.8283	12.3019	44.0527	20.0268	37.5432	7.96733	17.9613	5395.02	14	8	Paraíba	2011
41.43	71.5539	23.7	30	0.797691	10.086	9.16617	2.6616	30.3055	10.5431	46.2876	26.5463	45.8202	11.6889	26.6944	4690.78	15	8	Paraná	2011
37.5	37.7375	15.1	5	0.796663	9.41215	8.76997	2.21942	25.8927	12.3191	44.6298	23.2683	38.1544	8.59592	20.4736	5398.94	16	8	Pernambuco	2011
37.52	25.4658	7.6	30	0.771262	9.01683	8.7411	2.41678	22.1796	10.8171	42.9543	19.2091	36.7172	7.7843	15.3369	4826.7	17	8	Piauí	2011
33.03	52.0479	34.8	29	0.832692	10.365	8.96055	2.89301	30.5259	11.0963	41.332	26.3484	49.1362	9.87554	23.0015	4986.91	18	8	Rio de Janeiro	2011
23.44	44.1725	14.9	7	0.80685	9.42572	8.65108	2.2206	26.4633	11.7032	44.7774	22.2363	38.6368	8.80156	18.8794	5159.66	19	8	Rio Grande do Norte	2011
39.96	82.7925	23.6	35	0.794704	10.0871	8.18082	2.76455	33.392	8.6418	44.8934	27.0456	46.8353	14.5548	30.5534	3850.34	20	8	Rio Grande do Sul	2011
35.89	37.7563	10.7	24	0.709207	9.70944	7.83757	2.5705	28.8383	12.235	45.4524	21.3313	42.5297	9.88994	20.2336	5372.25	21	8	Rondônia	2011
35.67	26.5116	6.3	21	0.748618	9.71258	8.75723	1.72963	29.1587	14.1176	44.8768	17.4361	42.0401	9.3795	19.505	6110.79	22	8	Roraima	2011
30.57	87.1771	23.6	22	0.757163	10.2039	8.24011	2.37406	30.9825	10.0356	42.586	25.7545	49.7477	11.1116	26.2451	4518.65	23	8	Santa Catarina	2011
35.79	65.8222	41.8	24	0.879435	10.4299	8.5193	2.25291	31.0489	9.7743	46.0291	31.3981	48.4076	11.1998	25.4039	4344.36	24	8	São Paulo	2011
36.9	26.2354	12	24	0.736298	9.51517	9.17428	1.84293	26.6572	12.3226	44.9927	27.3241	39.6974	6.47458	16.6375	5449.29	25	8	Sergipe	2011
32.55	28.0899	5.7	19	0.706482	9.45808	8.24058	1.66433	25.5163	11.0618	44.3242	15.0296	39.5269	8.00355	18.0264	4902.75	26	8	Tocantins	2011
31.33	25.1397	6.1	35	0.716393	9.54838	8.11805	1.8395	28.4171	10.7534	45.0896	19.3489	39.7918	12.7872	22.4763	4719.53	1	9	Acre	2012
45.82	29.5334	11	19	0.755656	9.26614	8.83534	1.76078	26.3289	14.4413	43.9396	25.8294	37.3902	6.92546	18.2852	6313.42	2	9	Alagoas	2012
29.88	21.1957	9.4	40	0.774748	9.64459	8.77263	1.58422	30.4288	9.7266	45.8319	20.0329	41.617	8.03132	16.7426	4361.46	3	9	Amapá	2012
31.8	23.8889	14.9	38	0.88155	9.89938	7.98761	1.60453	29.7523	10.6287	45.3799	16.2503	43.905	6.99123	16.3397	4722.01	4	9	Amazonas	2012
31.49	20.2805	10.3	31	0.782281	9.41428	9.43861	1.9895	27.4388	11.3749	44.9015	24.7974	38.9398	6.01295	16.8159	5103.57	5	9	Bahia	2012
36.35	33.8438	12	30	0.802985	9.31807	9.22588	2.10813	27.5652	10.5188	44.8008	21.8144	37.411	8.37582	17.9482	4657.49	6	9	Ceará	2012
36.75	41.4838	31.2	27	0.774786	10.3379	8.45891	2.08719	29.0065	10.7366	45.9124	20.7246	47.512	7.94751	20.2022	4776.4	7	9	Espírito Santo	2012
32.91	41.2989	13.6	28	0.797168	9.99392	8.70215	2.73893	30.0871	10.4012	45.6483	20.5249	42.9432	8.91734	22.7856	4651.28	8	9	Goiás	2012
41.37	21.6152	5.8	18	0.739431	9.10649	9.20069	1.90599	21.7233	11.8517	42.5396	19.6274	35.8831	6.27468	15.5805	5340.6	9	9	Maranhão	2012
31.94	38.8205	12.7	25	0.700844	10.1478	9.24255	2.11645	32.9892	11.1625	46.3062	19.8451	47.532	8.39028	20.6851	4950.36	10	9	Mato Grosso	2012
30.65	50.5512	17	37	0.693024	10.1089	8.32858	2.1664	31.8559	12.3381	46.6837	26.6331	44.1913	7.89911	21.8566	5488.43	11	9	Mato Grosso do Sul	2012
29.12	45.0816	25.3	38	0.826352	9.98491	8.43277	2.1589	27.6735	8.6659	49.6722	23.0113	43.0203	9.27401	22.2982	3878.13	12	9	Minas Gerais	2012
36.23	21.0201	9.4	34	0.75689	9.52312	9.13815	1.9148	25.8769	11.225	44.286	20.8271	38.0925	6.80837	16.4439	4905.64	13	9	Pará	2012
34.82	35.6259	9.3	6	0.791399	9.30865	8.88857	2.27029	24.382	12.6611	44.2685	20.0178	37.7208	7.69294	17.7219	5531.06	14	9	Paraíba	2012
39.71	71.2729	23.8	30	0.795766	10.1846	9.23706	2.60801	30.9579	10.8194	46.4833	26.5306	46.1231	11.1872	26.2894	4792.09	15	9	Paraná	2012
36.96	36.3943	16.2	3	0.803524	9.55231	8.85233	2.17022	26.5823	12.5902	44.8559	23.2524	38.3868	8.3027	20.1948	5498.56	16	9	Pernambuco	2012
36.28	24.6219	7	30	0.779198	9.1078	8.80262	2.37686	22.8644	11.1594	43.1631	19.2006	36.848	7.5494	15.1474	4951.26	17	9	Piauí	2012
30.95	48.4962	35.5	33	0.827805	10.4756	9.06514	2.77813	30.9757	11.3152	41.5375	26.3531	49.4724	9.49087	22.7499	5060.57	18	9	Rio de Janeiro	2012
22.71	46.2404	15.1	5	0.810998	9.53995	8.73485	2.163	27.1618	12.0223	45.0234	22.2248	38.8432	8.50218	18.6681	5277.85	19	9	Rio Grande do Norte	2012
38.47	81.5166	23.8	33	0.80429	10.1627	8.25813	2.7859	33.8354	8.9426	45.0856	26.9718	47.1014	13.8656	30.0706	3973.38	20	9	Rio Grande do Sul	2012
34.27	36.472	11.2	22	0.703686	9.77914	7.91386	2.61341	29.6324	12.3725	45.6954	21.3429	42.816	9.56321	20.0054	5419.71	21	9	Rondônia	2012
33.57	24.7826	5.7	20	0.746039	9.71189	8.83283	1.58766	29.7441	14.2332	45.0765	17.425	42.2538	9.06514	19.2423	6158.05	22	9	Roraima	2012
28.8	85.5433	24.4	22	0.75871	10.2856	8.33038	2.35336	31.5783	10.1148	42.7771	25.7727	50.0695	10.7383	25.7329	4544.25	23	9	Santa Catarina	2012
33.98	64.6561	42	21	0.877765	10.5029	8.61054	2.21768	31.8027	10.0446	46.2198	31.0356	48.6892	10.749	24.9289	4443.58	24	9	São Paulo	2012
37.7	24.3816	13.2	24	0.744057	9.62508	9.25167	1.62917	27.2498	12.678	45.1832	27.3226	39.8796	6.26211	16.4531	5581.83	25	9	Sergipe	2012
33.09	23.2653	6	21	0.709824	9.56007	8.34025	1.60781	26.2776	11.4177	44.6096	15.0405	39.7269	7.78006	17.8584	5035.79	26	9	Tocantins	2012
32.36	25.1337	5.7	26	0.698498	9.64086	8.24785	1.67572	29.0439	11.1345	45.3436	19.3346	39.9484	12.3143	22.101	4851.87	1	10	Acre	2013
45.59	28.8606	11.9	20	0.744972	9.33691	8.90388	1.79061	26.9411	14.9295	44.1639	25.8118	37.5438	6.64767	18.1409	6502.72	2	10	Alagoas	2013
29.38	26.9022	9.6	43	0.765663	9.76087	8.86036	1.54695	30.9747	10.1396	46.0767	20.0252	41.7697	7.7717	16.5534	4511.06	3	10	Amapá	2013
30.73	24.2507	15.3	39	0.880242	10.0224	8.05786	1.46563	30.3275	11.0543	45.6216	16.251	44.0495	6.74583	16.1154	4869.64	4	10	Amazonas	2013
30.52	21.31	10.7	31	0.78039	9.52329	9.5129	1.9899	27.9921	11.7398	45.1026	24.8319	39.112	5.78839	16.661	5229.66	5	10	Bahia	2013
35.95	32.2638	13	31	0.799937	9.42867	9.29535	1.98273	28.1704	10.8718	45.0189	21.7907	37.5976	8.05395	17.7529	4778.64	6	10	Ceará	2013
34.89	40.7975	31.5	32	0.768602	10.3281	8.50015	2.14578	29.7432	11.0687	46.1624	20.727	47.8949	7.60347	19.9484	4893.59	7	10	Espírito Santo	2013
31.24	41.6252	14.8	29	0.791039	10.0673	8.74697	2.67919	30.7732	10.709	45.9048	20.5099	43.2251	8.51502	22.5162	4759.16	8	10	Goiás	2013
41.43	20.7364	6.3	20	0.733188	9.21396	9.2926	1.83212	22.4292	12.211	42.7813	19.6404	36.0212	6.06416	15.3959	5456.88	9	10	Maranhão	2013
31.14	35.1385	15	24	0.702776	10.2441	9.2933	2.10271	33.6698	11.5819	46.5472	19.8738	47.8499	8.04654	20.3324	5095.3	10	10	Mato Grosso	2013
29.19	47.3277	18.5	38	0.688085	10.2064	8.3911	2.18093	32.5166	12.5604	46.9383	26.605	44.4971	7.59304	21.5761	5555.49	11	10	Mato Grosso do Sul	2013
27.88	44.2989	27	38	0.829611	10.0753	8.48951	2.06209	28.3156	9.0342	50.0125	22.9154	43.3133	8.95425	22.0163	4035.67	12	10	Minas Gerais	2013
34.38	21.2669	9.9	35	0.737801	9.6393	9.21971	1.88205	26.5446	11.622	44.541	20.8319	38.2894	6.53882	16.2352	5040.75	13	10	Pará	2013
33.65	37.1302	9.9	6	0.784294	9.39105	8.97385	2.21499	24.9462	13.1001	44.49	20.0095	37.9073	7.41039	17.4856	5687.05	14	10	Paraíba	2013
38.77	69.2847	24.4	30	0.786344	10.3304	9.30142	2.55666	31.5729	11.1507	46.699	26.5121	46.4252	10.6901	25.9071	4909.15	15	10	Paraná	2013
35.95	35.5745	16.9	4	0.806319	9.64448	8.95581	2.16975	27.2304	12.9296	45.0967	23.2336	38.6231	8.00745	19.9271	5614.29	16	10	Pernambuco	2013
36.07	25.842	7.6	30	0.775369	9.19428	8.8306	2.32762	23.5534	11.5623	43.3814	19.1917	36.9777	7.30881	14.9773	5086.87	17	10	Piauí	2013
29.65	49.4994	36.1	32	0.827616	10.5569	9.14701	2.65445	31.4967	11.5748	41.7543	26.3643	49.8022	9.10017	22.5121	5143.73	18	10	Rio de Janeiro	2013
22.44	40.7841	15.7	7	0.810073	9.63508	8.80465	2.1468	27.7806	12.4102	45.2772	22.2137	39.0553	8.19339	18.4669	5411.62	19	10	Rio Grande do Norte	2013
37.34	81.2739	24.5	37	0.783107	10.3037	8.30335	2.81764	34.3134	9.3052	45.2835	26.8823	47.3635	13.1918	29.5889	4117.67	20	10	Rio Grande do Sul	2013
33.66	36.8978	13.8	24	0.693786	9.79984	7.96835	2.66479	30.3665	12.5439	45.9512	21.3592	43.1019	9.23003	19.7984	5475.99	21	10	Rondônia	2013
32.09	24.1379	6.2	21	0.737259	9.86119	8.879	1.62232	30.3372	14.3801	45.2901	17.4156	42.4676	8.74327	18.9897	6215.32	22	10	Roraima	2013
28.07	85.689	22.1	23	0.751677	10.3842	8.37978	2.36221	32.1349	10.2071	42.9813	25.8034	50.3956	10.3702	25.239	4574.21	23	10	Santa Catarina	2013
32.14	65.2033	43	21	0.87608	10.5877	8.67357	2.2021	32.4786	10.3767	46.4344	30.5433	48.9623	10.3011	24.4783	4560.72	24	10	São Paulo	2013
35.64	27.9238	13.8	25	0.731921	9.69058	9.32295	1.53658	27.8025	13.117	45.3809	27.3203	40.0666	6.04001	16.2763	5737.75	25	10	Sergipe	2013
33.29	24.8	6.4	20	0.707042	9.68864	8.41433	1.70955	27.0312	11.8557	44.9002	15.0592	39.9287	7.54841	17.7103	5190.27	26	10	Tocantins	2013
32.18	22.8346	5.8	15	0.709874	9.78313	8.32621	1.67204	29.6151	11.4677	45.5773	19.3223	40.1021	11.8401	21.7649	4962.08	1	11	Acre	2014
46.13	29.8716	12.4	16	0.746158	9.42166	8.9403	1.83155	27.4951	15.3341	44.3718	25.7916	37.7003	6.37319	18.0035	6656.1	2	11	Alagoas	2014
30.63	24.734	10.1	42	0.773062	9.78805	8.92359	1.49243	31.4818	10.4984	46.3125	20.0213	41.9206	7.51435	16.3965	4636.51	3	11	Amapá	2014
30.89	24.0692	16.5	38	0.874176	10.0367	8.09976	1.48752	30.8722	11.4204	45.8531	16.2599	44.1921	6.50345	15.9156	4992.11	4	11	Amazonas	2014
30.31	20.875	11.2	27	0.77802	9.60771	9.54672	1.94577	28.4825	12.0484	45.2885	24.8775	39.2842	5.57288	16.5359	5333.42	5	11	Bahia	2014
36.31	31.2183	13.6	19	0.79258	9.5653	9.3263	1.92179	28.7105	11.1705	45.2188	21.7648	37.7872	7.7307	17.5904	4876	6	11	Ceará	2014
33.84	40.6627	32.2	32	0.769294	10.4111	8.52348	2.17362	30.4298	11.3404	46.4036	20.7358	48.2753	7.27048	19.7335	4989.9	7	11	Espírito Santo	2014
30.31	40.4848	15.8	27	0.795816	10.1417	8.7742	2.66177	31.41	10.959	46.1469	20.4965	43.502	8.12463	22.2881	4847.76	8	11	Goiás	2014
40.95	19.4311	7.1	16	0.729936	9.32979	9.33781	1.82919	23.0801	12.5048	43.0063	19.6599	36.159	5.85682	15.229	5547.16	9	11	Maranhão	2014
30.63	36.3464	16.2	21	0.707444	10.3583	9.31938	2.07599	34.2886	11.9368	46.7764	19.9146	48.1616	7.71376	20.022	5215.88	10	11	Mato Grosso	2014
28.78	47.8161	21.1	39	0.692664	10.3272	8.43774	2.18262	33.1248	12.7316	47.1806	26.5696	44.8011	7.30179	21.3409	5610.55	11	11	Mato Grosso do Sul	2014
26.86	43.9213	27.6	38	0.825613	10.1272	8.53031	2.02821	28.9062	9.3379	50.3406	22.7743	43.607	8.6452	21.7778	4165.93	12	11	Minas Gerais	2014
33.78	21.4466	10.7	37	0.727915	9.65518	9.27805	1.88577	27.1901	11.9635	44.7828	20.8422	38.4928	6.27294	16.0528	5151.16	13	11	Pará	2014
31.67	36.9512	10.7	4	0.788873	9.51357	9.02576	2.17022	25.4522	13.4825	44.6933	20.0039	38.1	7.13031	17.2753	5815.44	14	11	Paraíba	2014
37.82	69.5466	26.4	25	0.784089	10.3661	9.3366	2.51601	32.1448	11.4325	46.9084	26.4932	46.7238	10.2185	25.5805	5006.26	15	11	Paraná	2014
35.24	34.9668	16.3	2	0.801308	9.73138	8.99562	2.18966	27.8361	13.219	45.3225	23.2139	38.8612	7.72212	19.6966	5710.86	16	11	Pernambuco	2014
36.55	24.6359	8.3	30	0.779105	9.37739	8.84331	2.19265	24.1875	11.9051	43.5841	19.1845	37.1052	7.0683	14.8436	5196.78	17	11	Piauí	2014
28.65	48.7268	37.4	33	0.825656	10.6172	9.19014	2.64026	31.9855	11.7869	41.963	26.3831	50.1236	8.72381	22.3023	5210.56	18	11	Rio de Janeiro	2014
22.14	41.8592	16.3	5	0.801773	9.66957	8.84103	2.08168	28.362	12.7398	45.5109	22.2049	39.2705	7.88719	18.2988	5521.91	19	11	Rio Grande do Norte	2014
35.44	80.9852	25.1	34	0.783839	10.3746	8.32194	2.84972	34.7426	9.6212	45.4716	26.7822	47.6198	12.5682	29.1609	4238.82	20	11	Rio Grande do Sul	2014
32.55	32.2581	11.7	24	0.69349	9.8777	8.01236	2.52973	31.0473	12.693	46.1932	21.3805	43.3855	8.90146	19.6336	5522.12	21	11	Rondônia	2014
32.61	23.431	6.6	21	0.746509	9.92676	8.89967	1.72625	30.8959	14.5059	45.4956	17.4096	42.6795	8.42374	18.7698	6263.88	22	11	Roraima	2014
27.19	85.7143	23	21	0.76403	10.4955	8.39556	2.35342	32.6736	10.2826	43.1801	25.847	50.7212	10.0211	24.8221	4598.99	23	11	Santa Catarina	2014
31.52	63.3824	44.2	16	0.873122	10.6631	8.71249	2.1893	33.1123	10.6595	46.6482	29.9456	49.225	9.87007	24.09	4658.87	24	11	São Paulo	2014
34.8	26.1525	14.3	27	0.730495	9.73792	9.36828	1.47938	28.3032	13.4874	45.5656	27.318	40.2562	5.81909	16.1238	5867.53	25	11	Sergipe	2014
32.63	22.8304	6.8	12	0.710743	9.77165	8.44928	1.65537	27.7093	12.2336	45.1683	15.0861	40.1304	7.31731	17.5908	5319.5	26	11	Tocantins	2014
32.88	22.9167	6.1	15	0.702146	9.77957	8.3492	1.68957	30.0874	11.6055	45.7623	19.3141	40.2509	11.3849	21.4984	5009.58	1	12	Acre	2015
47.01	27.7233	12.5	15	0.747634	9.54198	8.94065	1.85403	27.9582	15.456	44.534	25.7702	37.8573	6.10996	17.8758	6719.79	2	12	Alagoas	2015
30.62	24.9351	11.1	36	0.769808	9.80212	8.94006	1.48794	31.9298	10.6619	46.5042	20.0227	42.0674	7.27152	16.2883	4692.2	3	12	Amapá	2015
31.48	21.4698	15.8	37	0.868583	10.0211	8.12906	1.4661	31.3246	11.5705	46.0441	16.2787	44.3306	6.27469	15.7632	5044.93	4	12	Amazonas	2015
30.09	20.4708	11.8	25	0.77591	9.69397	9.55632	1.87569	28.9018	12.1554	45.4393	24.9331	39.454	5.37266	16.4607	5376.12	5	12	Bahia	2015
37.16	29.6837	14.7	17	0.791531	9.597	9.32656	1.85182	29.1816	11.285	45.3763	21.7388	37.9777	7.41792	17.4746	4917.24	6	12	Ceará	2015
32.75	42.8431	32.5	30	0.757844	10.3312	8.52412	2.0109	31.0303	11.4426	46.6117	20.7525	48.6511	6.95808	19.5751	5028.95	7	12	Espírito Santo	2015
29.28	40.1659	16.7	25	0.792506	10.1802	8.76663	2.66265	31.9529	11.0574	46.3452	20.4868	43.772	7.76161	22.1224	4884.73	8	12	Goiás	2015
41.13	20.7026	7.3	15	0.720329	9.34338	9.34814	1.81059	23.6269	12.6044	43.1857	19.6863	36.2955	5.65864	15.0997	5581.17	9	12	Maranhão	2015
29.46	34.8015	17.7	19	0.702834	10.4049	9.31755	2.07402	34.8202	12.0709	46.9718	19.9667	48.4648	7.40588	19.7874	5266.83	10	12	Mato Grosso	2015
29.27	46.5764	23.8	36	0.681231	10.3621	8.43255	2.13527	33.6551	12.757	47.3822	26.5285	45.1018	7.03638	21.1795	5632.12	11	12	Mato Grosso do Sul	2015
26.15	43.3031	27.3	36	0.819167	10.124	8.52525	2.01358	29.4237	9.4591	50.6319	22.5943	43.8988	8.3585	21.6075	4220.74	12	12	Minas Gerais	2015
33.73	20.0299	11.4	39	0.716042	9.69131	9.29165	1.79023	27.7658	12.1053	44.9798	20.8594	38.6998	6.02226	15.9174	5197.86	13	12	Pará	2015
30.76	38.0514	10.9	5	0.784818	9.56496	9.04068	2.0513	25.8896	13.6152	44.8539	20.0029	38.2963	6.86195	17.1132	5868.67	14	12	Paraíba	2015
36.73	70.4428	27.1	24	0.782616	10.4381	9.34237	2.45341	32.6367	11.541	47.0852	26.4765	47.0165	9.79086	25.3409	5047.74	15	12	Paraná	2015
36.6	34	16.7	3	0.794733	9.73397	9.00458	2.14871	28.3649	13.3226	45.5031	23.1953	39.0993	7.45693	19.5285	5753.03	16	12	Pernambuco	2015
36.06	21.875	9.2	30	0.770228	9.41106	8.8351	2.10829	24.7247	12.0428	43.746	19.1808	37.2294	6.83271	14.7622	5244.24	17	12	Piauí	2015
27.89	47.0319	38	31	0.828041	10.5953	9.19804	2.33486	32.4046	11.8513	42.1436	26.4105	50.4347	8.37947	22.133	5235.21	18	12	Rio de Janeiro	2015
22.12	41.7222	16.4	5	0.799565	9.71682	8.84522	2.08	28.854	12.8689	45.6961	22.1998	39.4867	7.59382	18.186	5569.68	19	12	Rio Grande do Norte	2015
34.14	81.4789	25.2	41	0.780295	10.4371	8.29765	2.80457	35.0789	9.7589	45.6339	26.6767	47.8683	12.0239	28.8351	4292.44	20	12	Rio Grande do Sul	2015
32.42	31.8078	11.8	19	0.694335	9.94035	8.02723	2.46465	31.645	12.7343	46.3939	21.4071	43.6652	8.58743	19.5313	5539.13	21	12	Rondônia	2015
32.45	21.7213	7.3	22	0.736321	9.94159	8.88911	1.67147	31.3906	14.5523	45.6707	17.4091	42.8875	8.11516	18.6043	6285.04	22	12	Roraima	2015
26.62	87.0612	23.9	19	0.765502	10.5063	8.38743	2.33596	33.1498	10.3073	43.3545	25.9037	51.0419	9.70311	24.5396	4609.07	23	12	Santa Catarina	2015
30.57	63.7857	44.5	15	0.871508	10.6974	8.7126	2.14211	33.6718	10.7687	46.8357	29.2668	49.4754	9.46807	23.8008	4701.13	24	12	São Paulo	2015
35.7	26.9198	15	30	0.732204	9.7543	9.39808	1.37098	28.7125	13.6062	45.7168	27.3164	40.446	5.60927	16.0117	5921.65	25	12	Sergipe	2015
32.59	23.9305	7	11	0.715613	9.85723	8.44529	1.64967	28.283	12.3922	45.3855	15.1217	40.3301	7.09455	17.5079	5376.8	26	12	Tocantins	2015
32.68	18.5096	5.7	18	0.682746	9.72269	8.39365	1.69584	30.3502	11.3372	45.8893	19.3123	40.3925	10.8963	21.3073	4909.4	1	13	Acre	2016
46.92	25.1908	12.8	14	0.73483	9.62768	8.93144	1.83484	28.2271	15.0631	44.6394	25.7493	38.0126	5.8386	17.736	6543	2	13	Alagoas	2016
30.46	21.0918	10.7	35	0.759556	9.81686	8.97684	1.41724	32.2156	10.5521	46.6443	20.0313	42.2078	7.0243	16.2216	4647.11	3	13	Amapá	2016
31.23	19.4962	14.5	29	0.866237	10.0845	8.17827	1.43995	31.6161	11.3872	46.1884	16.309	44.4628	6.04221	15.6594	4975.52	4	13	Amazonas	2016
28.72	18.3011	11.5	24	0.776509	9.78578	9.57698	1.85575	29.1397	11.9082	45.5453	24.9977	39.6194	5.17853	16.4515	5262	5	13	Bahia	2016
36.51	29.2678	14.7	15	0.789309	9.65067	9.33211	1.80623	29.4629	11.0628	45.4787	21.7147	38.167	7.07712	17.4108	4834.39	6	13	Ceará	2016
31.86	39.6977	31.2	26	0.747877	10.2519	8.52777	1.97312	31.4253	11.1643	46.7761	20.7785	49.0203	6.65054	19.4925	4907	7	13	Espírito Santo	2016
27.26	37.4781	17.7	24	0.783067	10.2115	8.75855	2.63584	32.287	10.7773	46.4894	20.4828	44.0334	7.40313	22.0269	4763.51	8	13	Goiás	2016
40.59	20.2401	7.2	14	0.716927	9.42398	9.36421	1.79509	23.9257	12.365	43.3137	19.7201	36.4295	5.45446	15.001	5488.9	9	13	Maranhão	2016
27.94	32.8676	18	18	0.699514	10.5371	9.31932	2.05801	35.1978	11.8173	47.1228	20.0296	48.7571	7.10569	19.6037	5166.03	10	13	Mato Grosso	2016
29.15	44.5874	24.9	34	0.675015	10.4794	8.4326	2.08956	34.0227	12.5348	47.533	26.4835	45.3975	6.78266	21.1154	5516.92	11	13	Mato Grosso do Sul	2016
25.38	41.9518	26.2	34	0.810631	10.1778	8.51096	1.99128	29.7531	9.3113	50.8708	22.3816	44.1863	8.07462	21.5369	4136.51	12	13	Minas Gerais	2016
33.21	19.1768	11	38	0.701392	9.72703	9.31922	1.7587	28.1341	11.8358	45.1265	20.8844	38.9073	5.76789	15.8261	5099.03	13	13	Pará	2016
31.34	37.0299	11.1	5	0.780546	9.61945	9.06335	2.0795	26.1383	13.2605	44.9603	20.0084	38.4933	6.58378	17.0027	5735.58	14	13	Paraíba	2016
36.25	68.587	27.1	23	0.772889	10.5042	9.35875	2.42665	32.9583	11.2231	47.2191	26.4644	47.3006	9.38495	25.2159	4918.15	15	13	Paraná	2016
37.49	32.2401	15.6	2	0.790401	9.8006	9.02241	2.15681	28.6728	13.1974	45.6291	23.18	39.3354	7.19227	19.4474	5705.28	16	13	Pernambuco	2016
34.77	22.9982	9.3	29	0.769381	9.45618	8.83313	2.12337	25.0219	11.8198	43.8571	19.1825	37.3492	6.57501	14.7394	5166.77	17	13	Piauí	2016
28.2	45.9284	35.9	31	0.832271	10.5432	9.20088	2.24626	32.6987	11.4865	42.2867	26.4474	50.7333	8.04884	21.9894	5082.22	18	13	Rio de Janeiro	2016
22.22	37.2824	16.3	4	0.800925	9.76912	8.85469	2.00236	29.1494	12.6087	45.8223	22.2003	39.7015	7.28581	18.1479	5465.68	19	13	Rio Grande do Norte	2016
34.46	82.4018	24.7	43	0.776248	10.5066	8.24859	2.78388	35.3115	9.6756	45.757	26.5712	48.107	11.5408	28.5913	4248.44	20	13	Rio Grande do Sul	2016
31.69	30.0832	10.9	15	0.690432	10.0583	8.05352	2.46635	32.0492	12.3124	46.5418	21.4392	43.9392	8.26331	19.4864	5370.49	21	13	Rondônia	2016
32.5	23.7443	6.6	22	0.732934	10.1256	8.87339	1.66731	31.7317	14.4316	45.8115	17.4158	43.0894	7.79166	18.4819	6241.99	22	13	Roraima	2016
26.34	84.9366	23.7	18	0.755703	10.5299	8.37299	2.26139	33.4651	10.0763	43.499	25.9739	51.3531	9.39955	24.4211	4508.3	23	13	Santa Catarina	2016
30.9	63.4738	43.4	14	0.870776	10.7459	8.71985	2.0853	34.0446	10.5823	46.99	28.5314	49.7117	9.07608	23.6045	4621.87	24	13	São Paulo	2016
35.69	22.164	15.2	30	0.737925	9.77337	9.42853	1.35145	28.9547	13.2394	45.8232	27.3166	40.6338	5.39288	15.9433	5771.96	25	13	Sergipe	2016
31.99	22.237	7.3	10	0.716685	9.95831	8.44924	1.62765	28.6471	12.2358	45.5418	15.1665	40.5257	6.85375	17.4453	5322.74	26	13	Tocantins	2016
32.67	19.8091	5.8	17	0.683552	9.74751	8.4164	1.6516	30.5978	11.0767	45.9952	19.319	40.5246	10.3871	21.1607	4798.08	1	14	Acre	2017
46.22	24.3291	12.5	12	0.717189	9.68664	8.94451	1.80661	28.4564	14.6186	44.7265	25.7305	38.164	5.56816	17.6075	6348.44	2	14	Alagoas	2017
29.56	20.1493	10.1	33	0.760111	9.86794	9.00673	1.10753	32.489	10.4217	46.7663	20.0489	42.3394	6.77297	16.1765	4585.07	3	14	Amapá	2017
29.6	19.5953	14.5	30	0.864348	10.1155	8.22286	1.41822	31.8811	11.1881	46.3183	16.3525	44.5864	5.80676	15.5855	4893.85	4	14	Amazonas	2017
27.78	19.6029	11.1	22	0.782179	9.81745	9.58698	1.87536	29.3694	11.6175	45.6384	25.0704	39.778	4.991	16.4887	5135.48	5	14	Bahia	2017
35.97	28.5839	14.5	17	0.776868	9.71123	9.33885	1.8453	29.7099	10.8312	45.5677	21.6947	38.3533	6.71599	17.3808	4739.47	6	14	Ceará	2017
31.57	40.0402	30.4	29	0.744212	10.2775	8.5098	1.94154	31.7954	10.8451	46.9347	20.8152	49.3807	6.35468	19.4647	4765.72	7	14	Espírito Santo	2017
26.57	37.0637	17.1	22	0.78465	10.2513	8.747	2.58884	32.5918	10.4479	46.6203	20.4868	44.2844	7.05366	21.9737	4625.06	8	14	Goiás	2017
40	18.757	6.8	13	0.718413	9.46872	9.38253	1.78276	24.2074	12.0921	43.4201	19.7615	36.5601	5.24831	14.9221	5383.6	9	14	Maranhão	2017
26.92	32.7751	17.7	19	0.703132	10.5538	9.31733	2.05559	35.5261	11.5407	47.2618	20.1024	49.0362	6.81574	19.4571	5057.35	10	14	Mato Grosso	2017
28.2	44.5846	25.3	35	0.679388	10.5155	8.40988	2.02216	34.3444	12.2333	47.671	26.4362	45.6868	6.54056	21.1273	5398.94	11	14	Mato Grosso do Sul	2017
24.51	41.0077	25.4	33	0.814669	10.2274	8.48786	1.93907	30.0549	9.1373	51.0966	22.1426	44.4668	7.79624	21.5449	4044.18	12	14	Minas Gerais	2017
32.68	19.4911	10.4	38	0.713909	9.83884	9.33693	1.71076	28.4764	11.5568	45.2529	20.9185	39.1124	5.51234	15.7615	4983.94	13	14	Pará	2017
30.78	34.593	10.8	5	0.780075	9.6679	9.07223	2.05405	26.3866	12.8843	45.0505	20.0223	38.6883	6.30273	16.9097	5586.89	14	14	Paraíba	2017
34.61	68.9218	26.6	23	0.773287	10.5423	9.3755	2.44409	33.2578	10.909	47.3504	26.4594	47.5736	9.00442	25.167	4783.41	15	14	Paraná	2017
36.15	31.4198	15.2	2	0.790753	9.87874	9.03072	2.13754	28.9861	13.014	45.7383	23.1701	39.5675	6.93197	19.4302	5635.14	16	14	Pernambuco	2017
34.24	20.7838	9.5	30	0.762321	9.5437	8.81594	2.12654	25.317	11.5737	43.9521	19.1916	37.4637	6.30532	14.7592	5071.67	17	14	Piauí	2017
27.06	44.6597	34	31	0.830275	10.5858	9.20582	2.17654	32.9738	11.0622	42.4251	26.4948	51.0176	7.73413	21.8725	4905.27	18	14	Rio de Janeiro	2017
21.75	36.9553	15.5	5	0.792442	9.83402	8.85714	2.06329	29.4212	12.3339	45.9305	22.2078	39.9126	6.96578	18.1489	5354.76	19	14	Rio Grande do Norte	2017
34.01	80.5099	24.2	42	0.781079	10.5373	8.18978	2.75051	35.5045	9.5637	45.8726	26.4709	48.3341	11.1172	28.4183	4189.76	20	14	Rio Grande do Sul	2017
31.31	31.7552	10.3	14	0.685438	10.1407	8.04957	2.46	32.4117	11.8687	46.6736	21.4771	44.2056	7.93698	19.4875	5193.57	21	14	Rondônia	2017
33.28	23.1441	6.4	21	0.732573	10.1843	8.84203	1.66588	32.0496	14.2755	45.9389	17.4316	43.2831	7.45859	18.3854	6183.02	22	14	Roraima	2017
25.1	83.6168	23.1	17	0.760057	10.5937	8.35849	2.19775	33.7795	9.8436	43.6447	26.0579	51.6501	9.11169	24.4164	4406.85	23	14	Santa Catarina	2017
30.38	62.1915	41.3	16	0.868631	10.7755	8.73378	2.06529	34.3753	10.3325	47.1459	27.7638	49.9319	8.69849	23.4684	4514.72	24	14	São Paulo	2017
35.48	21.2329	14.6	31	0.730294	9.80939	9.44815	1.34851	29.1854	12.8484	45.9179	27.3192	40.8174	5.17232	15.9105	5618.08	25	14	Sergipe	2017
31.71	25.2	7.3	12	0.718403	10.025	8.43147	1.67388	28.9798	12.0458	45.6748	15.221	40.7153	6.60031	17.3968	5248.38	26	14	Tocantins	2017

## Sheet: Modelo3 - obt card dis mulher
Death_rate_women	white	Private_health	Primary_care	Gini_Index	lnGDP_per_capita	logBolsa_familia	Hospital_beds	SEV_high_BMI	SEV_high_glucose	SEV_high_LDL	SEV_high_SBP	SEV_Diet_high_in_sugar_beverage	SEV_Smoking	SEV_tobacco_(all)	Diabetes_prev	State_fixed	Year_fixed	State	Year	SEV_high_BMI_lag2	SEV_high_glucose_lag2	SEV_high_LDL_lag2	SEV_high_SBP_lag2	SEV_Diet_high_in_sugar_beverage_lag2	SEV_Smoking_lag2	Diabetes_prev_lag2	SEV_high_BMI_lag5	SEV_high_glucose_lag5	SEV_high_LDL_lag5	SEV_high_SBP_lag5	SEV_Diet_high_in_sugar_beverage_lag5	SEV_Smoking_lag5	Diabetes_prev_lag5	SEV_high_BMI_lag8	SEV_high_glucose_lag8	SEV_high_LDL_lag8	SEV_high_SBP_lag8	SEV_Diet_high_in_sugar_beverage_lag8	SEV_Smoking_lag8	Diabetes_prev_lag8	SEV_high_BMI_lag10	SEV_high_glucose_lag10	SEV_high_LDL_lag10	SEV_high_SBP_lag10	SEV_Diet_high_in_sugar_beverage_lag10	SEV_Smoking_lag10	Diabetes_prev_lag10
163.82	25.9036	4.2	41	0.733279	8.78354	7.42065	2.0766	22.8479	10.2554	43.5326	19.594	38.4293	15.3163	25.3135	4467.73	1	2	Acre	2005
224.88	35.6156	6.3	23	0.725812	8.51975	8.27402	2.01035	21.2517	13.4077	42.7221	25.9467	36.235	8.70172	19.335	5783.54	2	2	Alagoas	2005
121.89	23.2558	7.4	34	0.782708	8.88537	8.01551	1.63461	26.1872	9.125	44.8095	20.2728	40.3119	9.50286	18.17	4071.19	3	2	Amapá	2005
153.38	21.9753	5.7	32	0.906511	9.25275	6.96117	1.78165	24.863	9.9149	44.2054	16.5525	42.6542	8.42375	17.689	4378.66	4	2	Amazonas	2005
178.09	22.1276	7.8	30	0.79203	8.73558	8.87585	2.21436	22.1019	10.6269	43.5356	24.8234	37.5627	7.65035	17.8744	4743.38	5	2	Bahia	2005
182.83	35.796	7.1	43	0.792617	8.52709	8.71556	2.16941	21.727	9.5393	43.3981	22.0083	36.0381	10.197	19.8515	4219.56	6	2	Ceará	2005
205.9	40.4316	21.3	27	0.795508	9.51881	7.99263	2.1791	23.1985	10.1809	44.5108	20.9475	44.5489	10.3034	22.4151	4520.52	7	2	Espírito Santo	2005
218.96	45.2356	8.4	27	0.789545	9.16347	8.02784	3.16877	23.8706	9.7296	44.2548	20.7673	40.6703	11.5008	24.8641	4353.68	8	2	Goiás	2005
178.45	25.9129	3.7	32	0.747359	8.30592	8.57243	2.66033	16.3624	10.6431	41.2261	19.7349	34.829	7.71034	16.5663	4806.42	9	2	Maranhão	2005
191.24	37.881	10.1	35	0.711716	9.41489	8.79168	2.43118	26.2926	10.6992	44.7813	19.9455	44.8891	10.6154	22.9851	4695.28	10	2	Mato Grosso	2005
215.32	52.618	14.6	42	0.677547	9.25056	7.60368	2.75733	26.0438	11.967	45.2947	26.6919	41.8758	10.045	23.8921	5320.63	11	2	Mato Grosso do Sul	2005
183.72	47.3061	17.4	39	0.824006	9.18842	7.83693	2.4112	22.6255	7.9661	47.5676	22.6515	40.821	11.446	24.8726	3586.19	12	2	Minas Gerais	2005
173.04	23.6018	7.7	23	0.731493	8.65986	8.38892	1.84085	20.3848	10.471	43.0197	20.9981	36.7411	8.411	17.7704	4520.95	13	2	Pará	2005
186.3	37.7932	7.7	10	0.76894	8.47685	8.38049	2.87871	19.8618	11.9825	42.8573	20.2306	36.4268	9.46282	19.2229	5161.54	14	2	Paraíba	2005
217.52	75.0193	17.4	42	0.792089	9.4398	8.64588	2.88808	25.8884	10.3704	45.4397	26.7509	43.7154	14.6624	29.3167	4559.45	15	2	Paraná	2005
213.3	38.3022	12.1	15	0.793659	8.67817	8.30453	2.51567	21.4681	12.1612	43.5935	23.4492	36.6588	10.3376	22.2158	5251.33	16	2	Pernambuco	2005
185.14	25.1421	4.3	30	0.767973	8.16692	8.38341	2.6456	17.6937	10.157	41.896	19.3906	35.8178	9.14198	16.538	4501.31	17	2	Piauí	2005
211.41	55.2431	30.1	29	0.844974	9.76671	8.2565	3.1317	27.1143	10.7847	40.2831	26.5277	46.7037	11.9921	24.6057	4812.32	18	2	Rio de Janeiro	2005
153.81	37.2687	10.2	16	0.803622	8.78015	8.21215	2.62155	21.5856	11.2872	43.4887	22.4284	37.3125	10.402	20.0158	4925.72	19	2	Rio Grande do Norte	2005
196.73	84.4627	15.7	28	0.813933	9.45517	7.65684	2.81569	29.4608	8.4997	43.6944	27.4744	44.8831	18.5809	32.7642	3782.84	20	2	Rio Grande do Sul	2005
246.06	36.6234	5.6	37	0.661969	9.00851	7.1089	2.38281	23.5173	13.2715	44.2502	21.3783	40.6286	11.6644	21.6062	5738.95	21	2	Rondônia	2005
238.83	23.8095	3.4	17	0.746504	9.0028	8.36928	1.46161	24.5857	14.5352	43.8657	17.676	40.5318	11.1638	20.9903	6272.71	22	2	Roraima	2005
199.78	88.5592	16.9	23	0.750767	9.53367	7.90832	2.58831	27.1202	10.4472	41.6364	25.937	47.407	13.4447	28.9538	4629	23	2	Santa Catarina	2005
206.72	69.3156	34.9	36	0.879179	9.83489	8.01694	2.39956	26.3071	9.9646	45.2507	32.4336	46.2562	13.8552	28.3862	4368.07	24	2	São Paulo	2005
172.56	30.1587	8.1	20	0.736274	8.89398	8.71794	2.04015	22.211	12.4465	43.8885	27.3708	38.4869	7.55978	17.8384	5420.83	25	2	Sergipe	2005
187.97	26.4062	3.8	27	0.694704	8.67838	7.69212	1.83575	19.4614	10.9034	42.756	15.1581	38.1433	9.17499	19.2185	4753.66	26	2	Tocantins	2005
153.11	27.9279	5.2	43	0.732895	8.8402	7.58634	2.02808	23.6195	10.2779	43.7145	19.524	38.6821	15.0213	24.9117	4490.06	1	3	Acre	2006
214.32	36.962	7	19	0.732877	8.62711	8.37617	2.01539	21.8931	13.5138	42.8496	25.916	36.4356	8.47268	19.1633	5846.64	2	3	Alagoas	2006
110.18	25.7235	7.7	38	0.791405	9.04987	8.18554	1.66667	26.7206	9.158	44.893	20.2014	40.5545	9.31675	17.9737	4096.74	3	3	Amapá	2006
148.86	23.7538	6.8	32	0.904798	9.39349	7.17248	1.76292	25.4252	9.9616	44.2904	16.4607	42.8881	8.23987	17.5063	4412.84	4	3	Amazonas	2006
175.06	20.9102	7.9	37	0.786248	8.80727	9.00276	2.14781	22.8372	10.6929	43.69	24.8003	37.8058	7.41909	17.7065	4779.12	5	3	Bahia	2006
179.22	34.8843	8.5	41	0.786051	8.6404	8.81355	2.09901	22.5211	9.6494	43.5624	21.9586	36.2665	9.98657	19.5543	4279.66	6	3	Ceará	2006
207.81	43.3428	23.2	27	0.792566	9.63428	8.08616	2.17796	23.9301	10.2288	44.6589	20.8772	45.0343	9.98526	22.0934	4549.07	7	3	Espírito Santo	2006
212.92	45.4202	8.8	27	0.801655	9.27313	8.1735	3.12188	24.6823	9.7936	44.4092	20.6984	41.0515	11.1639	24.5625	4386.79	8	3	Goiás	2006
176.31	25.6028	3.6	22	0.754244	8.46237	8.7326	2.55377	17.0242	10.8001	41.3452	19.6947	35.0019	7.51305	16.4302	4886.44	9	3	Maranhão	2006
186.21	36.1626	11	35	0.718791	9.28752	8.87632	2.42502	27.2987	10.7205	44.974	19.9058	45.3477	10.3202	22.669	4717.54	10	3	Mato Grosso	2006
209.97	52.4138	14.1	41	0.683075	9.35267	7.83954	2.76096	26.8172	12.0323	45.4449	26.6835	42.2459	9.74811	23.601	5347.89	11	3	Mato Grosso do Sul	2006
180.62	47.1662	17.7	41	0.825257	9.30114	7.94075	2.3868	23.232	8.0202	47.6592	22.7595	41.1805	11.1463	24.4616	3608.92	12	3	Minas Gerais	2006
166.68	23.0984	6.9	28	0.73773	8.76808	8.56847	1.9727	21.0174	10.5307	43.1092	20.9417	36.9619	8.2076	17.5886	4566.91	13	3	Pará	2006
183.66	39.3617	7.6	7	0.774127	8.64026	8.47782	2.8621	20.513	12.0411	43.018	20.1662	36.6405	9.24187	19.0212	5203.03	14	3	Paraíba	2006
210.28	75.09	17.9	41	0.800034	9.50684	8.77772	2.84503	26.5535	10.3998	45.5552	26.6875	44.1233	14.2052	28.8764	4584.56	15	3	Paraná	2006
207.09	37.6638	11.8	9	0.786755	8.76666	8.42505	2.39226	22.1144	12.1938	43.721	23.395	36.9359	10.0538	21.9318	5278.33	16	3	Pernambuco	2006
177.05	25.7942	4.4	29	0.784127	8.38131	8.46142	2.58258	18.3865	10.2681	42.0338	19.3322	35.9894	8.93393	16.3481	4562.51	17	3	Piauí	2006
209.17	55.846	31.6	29	0.844868	9.86474	8.43243	3.23147	27.7326	10.8295	40.4472	26.4667	47.1811	11.6561	24.3286	4841.04	18	3	Rio de Janeiro	2006
148.15	36.9811	10.2	12	0.804342	8.90255	8.31603	2.44038	22.3289	11.3479	43.6662	22.3711	37.5614	10.1649	19.8268	4963.47	19	3	Rio Grande do Norte	2006
193.24	82.6056	16.3	34	0.799672	9.52825	7.80756	2.79272	30.1091	8.5166	43.9415	27.3714	45.2726	18.0011	32.4114	3794.6	20	3	Rio Grande do Sul	2006
231.58	37.5165	6.3	37	0.664114	9.04642	7.34201	2.41799	24.3281	13.1846	44.4165	21.355	40.9823	11.3879	21.3752	5705.16	21	3	Rondônia	2006
227.21	20.6186	3.7	18	0.757404	9.15222	8.4637	1.49476	25.3743	14.5092	44	17.6026	40.8295	10.8895	20.7494	6264.23	22	3	Roraima	2006
196.52	88.3721	16.4	22	0.756968	9.63056	7.96748	2.49776	27.6914	10.3986	41.7857	25.8692	47.8882	13.0599	28.5453	4616.03	23	3	Santa Catarina	2006
195.52	69.6721	36.2	34	0.876696	9.92825	8.14451	2.3706	26.9886	9.9512	45.3401	32.2405	46.6921	13.4479	27.9013	4371.64	24	3	São Paulo	2006
168.31	31.8227	8.7	21	0.720503	9.0096	8.82817	2.07344	22.9175	12.4334	44.0417	27.3531	38.7218	7.39854	17.6298	5422.56	25	3	Sergipe	2006
183.69	24.2152	4.1	24	0.704422	8.77778	7.84915	1.97503	20.3977	10.9368	42.9815	15.1107	38.4145	9.00017	19.0166	4780.32	26	3	Tocantins	2006
149.5	29.1545	5.1	46	0.726051	8.98175	7.67602	2.04109	24.4349	10.2708	43.9274	19.4668	38.9141	14.6908	24.4601	4508.75	1	4	Acre	2007	22.8479	10.2554	43.5326	19.594	38.4293	15.3163	4467.73
211.57	31.9926	7.7	20	0.740501	8.74995	8.46124	1.9754	22.5886	13.5885	43.0069	25.8906	36.623	8.22135	19.0045	5901.52	2	4	Alagoas	2007	21.2517	13.4077	42.7221	25.9467	36.235	8.70172	5783.54
110.57	30.2839	8.4	41	0.777855	9.1716	8.28539	1.6194	27.2987	9.1719	45.0057	20.1433	40.7768	9.116	17.7631	4119.94	3	4	Amapá	2007	26.1872	9.125	44.8095	20.2728	40.3119	9.50286	4071.19
144.4	23.6874	8.3	34	0.905461	9.49038	7.47121	1.64657	26.0751	9.9982	44.4292	16.386	43.1022	8.04318	17.3178	4447.12	4	4	Amazonas	2007	24.863	9.9149	44.2054	16.5525	42.6542	8.42375	4378.66
169.64	22.32	8.3	37	0.788698	8.93573	9.08077	2.14241	23.649	10.7543	43.8867	24.7833	38.032	7.17312	17.5501	4825.4	5	4	Bahia	2007	22.1019	10.6269	43.5356	24.8234	37.5627	7.65035	4743.38
174.37	35.4478	9	40	0.794227	8.71676	8.87484	2.07601	23.4006	9.7499	43.7596	21.9173	36.4828	9.74152	19.2292	4334.63	6	4	Ceará	2007	21.727	9.5393	43.3981	22.0083	36.0381	10.197	4219.56
201.84	43.4783	23.7	28	0.793213	9.74973	8.1487	2.16956	24.7553	10.2557	44.8416	20.8205	45.4976	9.64361	21.7389	4573.65	7	4	Espírito Santo	2007	23.1985	10.1809	44.5108	20.9475	44.5489	10.3034	4520.52
206.69	42.4345	9.3	26	0.797955	9.40993	8.27051	3.04371	25.5795	9.8465	44.5902	20.642	41.4128	10.7954	24.2483	4422.28	8	4	Goiás	2007	23.8706	9.7296	44.2548	20.7673	40.6703	11.5008	4353.68
176.51	26.6873	3.8	19	0.740652	8.48614	8.82251	2.34569	17.7614	10.9452	41.5108	19.6629	35.1667	7.29933	16.3001	4962.35	9	4	Maranhão	2007	16.3624	10.6431	41.2261	19.7349	34.829	7.71034	4806.42
174.88	38.1805	8.6	34	0.716524	9.49735	8.91832	2.32995	28.413	10.7023	45.1891	19.8742	45.7776	10.0002	22.3393	4734.63	10	4	Mato Grosso	2007	26.2926	10.6992	44.7813	19.9455	44.8891	10.6154	4695.28
204.31	51.9116	14.3	40	0.680232	9.46291	7.92186	2.52281	27.6712	12.0638	45.6246	26.6759	42.6018	9.43075	23.2976	5369.73	11	4	Mato Grosso do Sul	2007	26.0438	11.967	45.2947	26.6919	41.8758	10.045	5320.63
174.25	47.2406	18.3	42	0.831472	9.41501	7.99948	2.27887	23.9716	8.0633	47.9233	22.8516	41.5233	10.8241	24.0216	3627.22	12	4	Minas Gerais	2007	22.6255	7.9661	47.5676	22.6515	40.821	11.446	3586.19
164.66	24.0433	7.6	28	0.735058	8.87408	8.68387	1.9809	21.8214	10.5766	43.2593	20.8965	37.1717	7.98459	17.4014	4610.42	13	4	Pará	2007	20.3848	10.471	43.0197	20.9981	36.7411	8.411	4520.95
182.62	37.6691	7.9	7	0.778311	8.72533	8.54997	2.50247	21.2477	12.0553	43.2146	20.1141	36.8429	8.9906	18.807	5241.3	14	4	Paraíba	2007	19.8618	11.9825	42.8573	20.2306	36.4268	9.46282	5161.54
202.53	72.1128	18.4	37	0.802068	9.67866	8.87187	2.72225	27.2529	10.3954	45.6862	26.636	44.5083	13.694	28.4038	4603.15	15	4	Paraná	2007	25.8884	10.3704	45.4397	26.7509	43.7154	14.6624	4559.45
204.88	40.2222	11.8	6	0.792372	8.87723	8.50544	2.45104	22.8039	12.1881	43.8809	23.3505	37.2018	9.74911	21.6176	5301.79	16	4	Pernambuco	2007	21.4681	12.1612	43.5935	23.4492	36.6588	10.3376	5251.33
173.5	25.0633	4.9	27	0.761221	8.40253	8.4897	2.53677	19.1554	10.3621	42.2025	19.2851	36.1522	8.70109	16.1397	4616.42	17	4	Piauí	2007	17.6937	10.157	41.896	19.3906	35.8178	9.14198	4501.31
203.59	56.6695	32.1	29	0.843318	9.9341	8.55749	3.1702	28.3684	10.867	40.6177	26.4182	47.6297	11.2947	24.0436	4873.05	18	4	Rio de Janeiro	2007	27.1143	10.7847	40.2831	26.5277	46.7037	11.9921	4812.32
144.21	38.4081	11.1	9	0.804113	9.03348	8.38669	2.43551	23.1792	11.3911	43.8745	22.324	37.7989	9.89738	19.6328	5001.26	19	4	Rio Grande do Norte	2007	21.5856	11.2872	43.4887	22.4284	37.3125	10.402	4925.72
190.61	83.1469	17.3	36	0.794692	9.65186	7.90592	2.7713	30.7739	8.5073	44.1564	27.2823	45.6366	17.3161	32.0544	3795.51	20	4	Rio Grande do Sul	2007	29.4608	8.4997	43.6944	27.4744	44.8831	18.5809	3782.84
217.31	35.6423	6.6	35	0.668052	9.11959	7.45953	2.31094	25.2088	12.8799	44.6068	21.3378	41.3213	11.0914	21.1383	5610.29	21	4	Rondônia	2007	23.5173	13.2715	44.2502	21.3783	40.6286	11.6644	5738.95
212.78	23.0769	3.8	18	0.749061	9.20638	8.50538	1.69434	26.2332	14.3807	44.1618	17.5427	41.1087	10.5847	20.495	6221.36	22	4	Roraima	2007	24.5857	14.5352	43.8657	17.676	40.5318	11.1638	6272.71
190.43	87.5	19.6	22	0.755671	9.74551	8.00034	2.43987	28.3368	10.2703	41.9404	25.8164	48.3328	12.649	28.092	4585.25	23	4	Santa Catarina	2007	27.1202	10.4472	41.6364	25.937	47.407	13.4447	4629
188.32	68.8849	37.2	30	0.879376	10.041	8.21532	2.28308	27.836	9.859	45.4558	32.0589	47.0973	12.9962	27.3735	4354.67	24	4	São Paulo	2007	26.3071	9.9646	45.2507	32.4336	46.2562	13.8552	4368.07
166.62	29.3726	9.1	22	0.726835	9.10759	8.89936	1.8335	23.6724	12.3502	44.2269	27.3394	38.9433	7.21756	17.4082	5413.46	25	4	Sergipe	2007	22.211	12.4465	43.8885	27.3708	38.4869	7.55978	5420.83
180.29	25.037	4.1	22	0.702163	8.93305	7.93578	1.78411	21.4588	10.9121	43.2384	15.0737	38.6694	8.80522	18.8036	4798.84	26	4	Tocantins	2007	19.4614	10.9034	42.756	15.1581	38.1433	9.17499	4753.66
150.1	25	5.6	44	0.726923	9.12233	7.78221	2.09125	25.3079	10.2671	44.1593	19.4227	39.1247	14.3405	23.9999	4524.56	1	5	Acre	2008	23.6195	10.2779	43.7145	19.524	38.6821	15.0213	4490.06
208.34	32.1691	8.3	21	0.72945	8.8566	8.54617	1.90095	23.3547	13.6604	43.1837	25.8711	36.7965	7.96043	18.8564	5950.72	2	5	Alagoas	2008	21.8931	13.5138	42.8496	25.916	36.4356	8.47268	5846.64
114.36	20.3125	9.7	37	0.781591	9.27427	8.38544	1.63218	27.9275	9.186	45.1408	20.0988	40.9783	8.90873	17.5486	4140.45	3	5	Amapá	2008	26.7206	9.158	44.893	20.2014	40.5545	9.31675	4096.74
142.49	24.3508	10.5	31	0.903919	9.54559	7.64081	1.68171	26.8667	10.0356	44.6034	16.3287	43.2958	7.84081	17.1285	4479.35	4	5	Amazonas	2008	25.4252	9.9616	44.2904	16.4607	42.8881	8.23987	4412.84
164.57	21.0383	8.5	36	0.791933	9.0349	9.15323	2.10289	24.5397	10.8259	44.106	24.7719	38.2408	6.92425	17.4036	4873.4	5	5	Bahia	2008	22.8372	10.6929	43.69	24.8003	37.8058	7.41909	4779.12
173.87	34.3183	9.4	37	0.78616	8.88292	8.95028	2.07088	24.3766	9.8506	43.9756	21.8847	36.6866	9.47882	18.9056	4384.9	6	5	Ceará	2008	22.5211	9.6494	43.5624	21.9586	36.2665	9.98657	4279.66
198.73	43.4239	24.9	26	0.799044	9.90559	8.20822	2.13909	25.6533	10.2802	45.0473	20.7776	45.938	9.29393	21.3796	4594.39	7	5	Espírito Santo	2008	23.9301	10.2288	44.6589	20.8772	45.0343	9.98526	4549.07
200.11	42.8666	9.9	26	0.796521	9.5365	8.34645	2.97472	26.5384	9.9034	44.7894	20.5984	41.7535	10.4149	23.9349	4456.57	8	5	Goiás	2008	24.6823	9.7936	44.4092	20.6984	41.0515	11.1639	4386.79
177.64	26.2648	4.2	18	0.730672	8.6882	8.90425	2.26165	18.5699	11.0867	41.7064	19.6397	35.3232	7.08153	16.1736	5032.7	9	5	Maranhão	2008	17.0242	10.8001	41.3452	19.6947	35.0019	7.51305	4886.44
171.98	40.5046	9.1	33	0.710669	9.73555	8.97187	2.26404	29.5704	10.6758	45.4173	19.8507	46.178	9.67177	22.0073	4747.92	10	5	Mato Grosso	2008	27.2987	10.7205	44.974	19.9058	45.3477	10.3202	4717.54
193.72	51.0254	14.2	40	0.675954	9.62731	7.98962	2.50119	28.6089	12.0795	45.8243	26.6693	42.9432	9.10846	22.9944	5386.31	11	5	Mato Grosso do Sul	2008	26.8172	12.0323	45.4449	26.6835	42.2459	9.74811	5347.89
167.76	46.8775	20.2	42	0.831392	9.5542	8.05851	2.20009	24.814	8.1038	48.2907	22.9287	41.849	10.497	23.5891	3642.93	12	5	Minas Gerais	2008	23.232	8.0202	47.6592	22.7595	41.1805	11.1463	3608.92
164.89	22.0737	8.1	31	0.750837	9.02051	8.77221	1.96951	22.6836	10.6252	43.4487	20.8627	37.37	7.75295	17.2135	4650.58	13	5	Pará	2008	21.0174	10.5307	43.1092	20.9417	36.9619	8.2076	4566.91
180.98	40.0103	8	7	0.777112	8.87881	8.62392	2.47983	21.9729	12.0709	43.4318	20.0746	37.0335	8.72629	18.5898	5275.32	14	5	Paraíba	2008	20.513	12.0411	43.018	20.1662	36.6405	9.24187	5203.03
198.12	73.3967	19.6	36	0.793297	9.78894	8.95649	2.71738	28.0257	10.3868	45.8303	26.5967	44.8697	13.1639	27.9291	4617.34	15	5	Paraná	2008	26.5535	10.3998	45.5552	26.6875	44.1233	14.2052	4584.56
204.48	39.191	12.5	5	0.789048	8.99115	8.5776	2.41014	23.5816	12.1815	44.0624	23.3161	37.4561	9.44062	21.2979	5321.68	16	5	Pernambuco	2008	22.1144	12.1938	43.721	23.395	36.9359	10.0538	5278.33
170.86	24.2058	5.4	27	0.756198	8.56125	8.52209	2.54894	19.9509	10.4525	42.3907	19.2497	36.3061	8.45936	15.9256	4664.61	17	5	Piauí	2008	18.3865	10.2681	42.0338	19.3322	35.9894	8.93393	4562.51
200.3	55.4244	31.5	30	0.836786	10.0823	8.67205	3.10352	29.014	10.9071	40.7935	26.3824	48.0489	10.9261	23.7622	4904.34	18	5	Rio de Janeiro	2008	27.7326	10.8295	40.4472	26.4667	47.1811	11.6561	4841.04
139.16	37.709	12.1	6	0.80536	9.11311	8.46003	2.34344	24.0616	11.4401	44.102	22.2875	38.0245	9.61664	19.4398	5037.21	19	5	Rio Grande do Norte	2008	22.3289	11.3479	43.6662	22.3711	37.5614	10.1649	4963.47
181.08	81.784	19.3	39	0.789626	9.77127	7.97926	2.79829	31.4951	8.4915	44.3503	27.207	45.9742	16.5885	31.6971	3791.54	20	5	Rio Grande do Sul	2008	30.1091	8.5166	43.9415	27.3714	45.2726	18.0011	3794.6
205.67	37.9267	7.4	37	0.660341	9.29075	7.56979	2.28164	26.1489	12.5304	44.8139	21.327	41.6449	10.7869	20.9027	5493.68	21	5	Rondônia	2008	24.3281	13.1846	44.4165	21.355	40.9823	11.3879	5705.16
203.29	22.0588	4.6	20	0.749445	9.32902	8.55367	1.76911	27.1093	14.2235	44.3413	17.4966	41.3686	10.2691	20.2379	6164.69	22	5	Roraima	2008	25.3743	14.5092	44	17.6026	40.8295	10.8895	6264.23
184.32	87.8904	20.9	22	0.751064	9.88908	8.03899	2.41613	29.0545	10.1296	42.0994	25.7786	48.7395	12.2345	27.6196	4548.74	23	5	Santa Catarina	2008	27.6914	10.3986	41.7857	25.8692	47.8882	13.0599	4616.03
180.07	66.5471	39.1	29	0.881968	10.1432	8.28348	2.32354	28.6445	9.7511	45.5903	31.8912	47.4707	12.5278	26.8368	4329.1	24	5	São Paulo	2008	26.9886	9.9512	45.3401	32.2405	46.6921	13.4479	4371.64
163.22	33.1481	10.1	23	0.722027	9.24784	8.95946	1.83189	24.4673	12.2579	44.4295	27.3298	39.1509	7.02829	17.1886	5400.38	25	5	Sergipe	2008	22.9175	12.4334	44.0417	27.3531	38.7218	7.39854	5422.56
174.57	23.4168	4.9	21	0.695974	9.08605	8.01423	1.71473	22.5661	10.882	43.5142	15.0473	38.9075	8.60147	18.5904	4812.44	26	5	Tocantins	2008	20.3977	10.9368	42.9815	15.1107	38.4145	9.00017	4780.32
150.85	29.1317	6.1	35	0.732872	9.24158	7.84807	2.03699	26.2027	10.2794	44.3978	19.392	39.3132	13.9844	23.5711	4538.26	1	6	Acre	2009	24.4349	10.2708	43.9274	19.4668	38.9141	14.6908	4508.75
208.17	28.1553	8.5	20	0.734932	8.92836	8.62123	1.91158	24.184	13.7407	43.3697	25.8575	36.9558	7.70171	18.7162	5996.77	2	6	Alagoas	2009	22.5886	13.5885	43.0069	25.8906	36.623	8.22135	5901.52
116.49	28.1818	9.6	38	0.782225	9.32338	8.47393	1.58485	28.6214	9.2111	45.2913	20.0682	41.1583	8.70243	17.3403	4157.96	3	6	Amapá	2009	27.2987	9.1719	45.0057	20.1433	40.7768	9.116	4119.94
136.73	23.1029	11.4	21	0.900838	9.56594	7.7208	1.65542	27.6475	10.081	44.7944	16.289	43.4682	7.63888	16.9432	4507.4	4	6	Amazonas	2009	26.0751	9.9982	44.4292	16.386	43.1022	8.04318	4447.12
161.08	23.9628	9.2	36	0.794618	9.15077	9.22095	2.06187	25.4101	10.8864	44.3281	24.7662	38.4317	6.68386	17.2652	4914.3	5	6	Bahia	2009	23.649	10.7543	43.8867	24.7833	38.032	7.17312	4825.4
170.09	32.2815	10	37	0.795191	8.97595	9.00352	2.10275	25.3116	9.9503	44.1956	21.8611	36.8774	9.21362	18.6121	4430.93	6	6	Ceará	2009	23.4006	9.7499	43.7596	21.9173	36.4828	9.74152	4334.63
194.62	43.3983	27.1	25	0.787945	9.85382	8.25592	2.14875	26.5806	10.3067	45.264	20.7486	46.3547	8.95056	21.0423	4611.44	7	6	Espírito Santo	2009	24.7553	10.2557	44.8416	20.8205	45.4976	9.64361	4573.65
192.07	41.3022	10.5	27	0.798453	9.64051	8.43394	2.91929	27.5371	9.9619	44.9978	20.568	42.0731	10.0402	23.6347	4486.08	8	6	Goiás	2009	25.5795	9.8465	44.5902	20.642	41.4128	10.7954	4422.28
178.41	25.3107	4.6	17	0.727809	8.75078	8.9749	2.23677	19.412	11.2238	41.915	19.6251	35.4711	6.87109	16.048	5096.07	9	6	Maranhão	2009	17.7614	10.9452	41.5108	19.6629	35.1667	7.29933	4962.35
171.13	39.4062	10.3	33	0.714188	9.78234	9.01971	2.17814	30.6471	10.6625	45.6489	19.8349	46.5481	9.34981	21.6837	4758.77	10	6	Mato Grosso	2009	28.413	10.7023	45.1891	19.8742	45.7776	10.0002	4734.63
189.69	50.7365	15	37	0.683925	9.70074	8.06702	2.42069	29.5713	12.0807	46.0348	26.6642	43.2696	8.79579	22.7034	5397.75	11	6	Mato Grosso do Sul	2009	27.6712	12.0638	45.6246	26.6759	42.6018	9.43075	5369.73
163.16	45.5353	21.6	43	0.829374	9.57631	8.16184	2.18335	25.6541	8.1442	48.6904	22.992	42.1569	10.1813	23.1996	3657.85	12	6	Minas Gerais	2009	23.9716	8.0633	47.9233	22.8516	41.5233	10.8241	3627.22
160.63	22.4674	8.8	34	0.732581	9.01377	8.85384	1.95835	23.553	10.6839	43.6559	20.8406	37.5564	7.52322	17.0295	4686.49	13	6	Pará	2009	21.8214	10.5766	43.2593	20.8965	37.1717	7.98459	4610.42
177.73	37.3971	8.2	8	0.778778	8.98582	8.67861	2.43833	22.6576	12.0979	43.6542	20.048	37.2118	8.46524	18.3783	5304.06	14	6	Paraíba	2009	21.2477	12.0553	43.2146	20.1141	36.8429	8.9906	5241.3
190.45	73.5202	19.7	35	0.801559	9.83556	9.02649	2.72997	28.787	10.3903	45.9817	26.5701	45.2068	12.6469	27.4813	4629.22	15	6	Paraná	2009	27.2529	10.3954	45.6862	26.636	44.5083	13.694	4603.15
202.12	39.016	13.6	7	0.789191	9.10175	8.63651	2.37866	24.3492	12.1843	44.2549	23.2922	37.6982	9.14409	20.9965	5337.98	16	6	Pernambuco	2009	22.8039	12.1881	43.8809	23.3505	37.2018	9.74911	5301.79
166.49	23.8861	5.9	31	0.761951	8.70898	8.6074	2.52361	20.7196	10.5468	42.5868	19.2264	36.4509	8.22354	15.718	4708.61	17	6	Piauí	2009	19.1554	10.3621	42.2025	19.2851	36.1522	8.70109	4616.42
197.64	56.6757	33	29	0.837431	10.1104	8.79047	3.05164	29.5431	10.9512	40.9735	26.3594	48.4378	10.5667	23.4949	4930.86	18	6	Rio de Janeiro	2009	28.3684	10.867	40.6177	26.4182	47.6297	11.2947	4873.05
136.52	37.0869	12.6	10	0.805413	9.16581	8.51958	2.39548	24.8974	11.4972	44.3366	22.2617	38.2377	9.33883	19.253	5069.45	19	6	Rio Grande do Norte	2009	23.1792	11.3911	43.8745	22.324	37.7989	9.89738	5001.26
178.17	82.1371	20.8	35	0.797601	9.83523	8.07	2.77257	32.1842	8.4856	44.5349	27.1456	46.2847	15.8732	31.34	3788.68	20	6	Rio Grande do Sul	2009	30.7739	8.5073	44.1564	27.2823	45.6366	17.3161	3795.51
190.49	34.8837	7.4	21	0.679131	9.39984	7.68182	2.28076	27.0616	12.2597	45.0303	21.3224	41.9529	10.4857	20.6749	5394.65	21	6	Rondônia	2009	25.2088	12.8799	44.6068	21.3378	41.3213	11.0914	5610.29
186.44	27.6018	5.4	21	0.756471	9.45522	8.62883	1.76833	27.9122	14.1063	44.5282	17.4646	41.6088	9.96052	19.9881	6114.79	22	6	Roraima	2009	26.2332	14.3807	44.1618	17.5427	41.1087	10.5847	6221.36
182.31	87.0876	22.5	26	0.74885	9.93399	8.1152	2.40115	29.8095	10.0225	42.2617	25.7559	49.1073	11.8368	27.1527	4518.61	23	6	Santa Catarina	2009	28.3368	10.2703	41.9404	25.8164	48.3328	12.649	4585.25
174.88	66.5634	40.4	25	0.877212	10.2087	8.35806	2.29976	29.463	9.6691	45.7364	31.7395	47.8117	12.0674	26.3234	4306.88	24	6	São Paulo	2009	27.836	9.859	45.4558	32.0589	47.0973	12.9962	4354.67
161.72	31.0886	10.9	23	0.713271	9.24537	9.02357	1.72475	25.2807	12.1884	44.6351	27.3246	39.3441	6.84104	16.9853	5390.17	25	6	Sergipe	2009	23.6724	12.3502	44.2269	27.3394	38.9433	7.21756	5413.46
165.01	25.0729	5.4	21	0.689725	9.18865	8.08102	1.74235	23.6752	10.8738	43.7961	15.0314	39.1281	8.39962	18.3875	4824.36	26	6	Tocantins	2009	21.4588	10.9121	43.2384	15.0737	38.6694	8.80522	4798.84
143.81	25.8225	6.2	29	0.71591	9.38043	7.89068	2.04303	27.0325	10.3113	44.6302	19.375	39.4789	13.6351	23.2125	4550.63	1	7	Acre	2010	25.3079	10.2671	44.1593	19.4227	39.1247	14.3405	4524.56	22.8479	10.2554	43.5326	19.594	38.4293	15.3163	4467.73
206.98	33.0116	9.1	18	0.748682	9.08706	8.68391	1.91709	25.0068	13.8144	43.5543	25.8502	37.1002	7.45577	18.5804	6042.23	2	7	Alagoas	2010	23.3547	13.6604	43.1837	25.8711	36.7965	7.96043	5950.72	21.2517	13.4077	42.7221	25.9467	36.235	8.70172	5783.54
120.64	25.7035	9.3	40	0.774362	9.43882	8.55994	1.5835	29.3018	9.2346	45.4504	20.0519	41.3161	8.50385	17.1478	4172.16	3	7	Amapá	2010	27.9275	9.186	45.1408	20.0988	40.9783	8.90873	4140.45	26.1872	9.125	44.8095	20.2728	40.3119	9.50286	4071.19
133.61	23.5942	11.7	23	0.896882	9.82769	7.77992	1.66764	28.4214	10.1236	44.9829	16.2671	43.619	7.44371	16.7664	4529.12	4	7	Amazonas	2010	26.8667	10.0356	44.6034	16.3287	43.2958	7.84081	4479.35	24.863	9.9149	44.2054	16.5525	42.6542	8.42375	4378.66
158.23	22.9876	9.9	35	0.79077	9.32269	9.28757	2.04659	26.2307	10.9161	44.5326	24.7658	38.604	6.46204	17.1325	4939.29	5	7	Bahia	2010	24.5397	10.8259	44.106	24.7719	38.2408	6.92425	4873.4	22.1019	10.6269	43.5356	24.8234	37.5627	7.65035	4743.38
163.63	33.5174	10.9	32	0.798106	9.16187	9.06982	2.10848	26.2017	10.0393	44.4046	21.847	37.0547	8.96006	18.3765	4473.17	6	7	Ceará	2010	24.3766	9.8506	43.9756	21.8847	36.6866	9.47882	4384.9	21.727	9.5393	43.3981	22.0083	36.0381	10.197	4219.56
190.38	43.3588	29.1	24	0.787483	10.1059	8.29733	2.13629	27.502	10.3304	45.4793	20.7337	46.7472	8.62627	20.7529	4624.91	7	7	Espírito Santo	2010	25.6533	10.2802	45.0473	20.7776	45.938	9.29393	4594.39	23.1985	10.1809	44.5108	20.9475	44.5489	10.3034	4520.52
187.56	43.4364	11.6	25	0.799021	9.80404	8.52295	2.86002	28.5029	9.9987	45.2066	20.5512	42.3711	9.68718	23.3592	4507.22	8	7	Goiás	2010	26.5384	9.9034	44.7894	20.5984	41.7535	10.4149	4456.57	23.8706	9.7296	44.2548	20.7673	40.6703	11.5008	4353.68
178.77	23.2901	4.6	16	0.740196	8.87666	9.03706	2.12791	20.2606	11.3346	42.1196	19.6193	35.6101	6.67854	15.9201	5151	9	7	Maranhão	2010	18.5699	11.0867	41.7064	19.6397	35.3232	7.08153	5032.7	16.3624	10.6431	41.2261	19.7349	34.829	7.71034	4806.42
169.24	39.0479	11.5	29	0.715726	9.85935	9.07539	2.09531	31.5521	10.6721	45.8743	19.8267	46.8871	9.04803	21.3783	4768.51	10	7	Mato Grosso	2010	29.5704	10.6758	45.4173	19.8507	46.178	9.67177	4747.92	26.2926	10.6992	44.7813	19.9455	44.8891	10.6154	4695.28
187.29	50.3921	15.2	37	0.687946	9.91104	8.13819	2.28127	30.4193	12.0363	46.2461	26.6607	43.5807	8.50593	22.436	5404.2	11	7	Mato Grosso do Sul	2010	28.6089	12.0795	45.8243	26.6693	42.9432	9.10846	5386.31	26.0438	11.967	45.2947	26.6919	41.8758	10.045	5320.63
160.93	46.8027	23	41	0.833219	9.80471	8.24636	2.19295	26.4629	8.1804	49.0478	23.0424	42.4465	9.89177	22.8874	3673.81	12	7	Minas Gerais	2010	24.814	8.1038	48.2907	22.9287	41.849	10.497	3642.93	22.6255	7.9661	47.5676	22.6515	40.821	11.446	3586.19
151.55	23.007	9	36	0.754573	9.31157	8.93479	1.94163	24.4461	10.7501	43.8588	20.8301	37.7303	7.3049	16.8537	4717.27	13	7	Pará	2010	22.6836	10.6252	43.4487	20.8627	37.37	7.75295	4650.58	20.3848	10.471	43.0197	20.9981	36.7411	8.411	4520.95
175.6	41.4923	8.5	7	0.782938	9.11195	8.72426	2.38691	23.3208	12.1389	43.8659	20.0347	37.3774	8.22243	18.1805	5326.48	14	7	Paraíba	2010	21.9729	12.0709	43.4318	20.0746	37.0335	8.72629	5275.32	19.8618	11.9825	42.8573	20.2306	36.4268	9.46282	5161.54
188.16	72.3817	22.1	31	0.802788	9.99308	9.08494	2.72418	29.5976	10.4097	46.1373	26.5566	45.519	12.1716	27.087	4640.9	15	7	Paraná	2010	28.0257	10.3868	45.8303	26.5967	44.8697	13.1639	4617.34	25.8884	10.3704	45.4397	26.7509	43.7154	14.6624	4559.45
198.42	38.3163	14.3	7	0.795613	9.3256	8.69432	2.39425	25.1725	12.196	44.4472	23.2791	37.9277	8.87411	20.7365	5350.65	16	7	Pernambuco	2010	23.5816	12.1815	44.0624	23.3161	37.4561	9.44062	5321.68	21.4681	12.1612	43.5935	23.4492	36.6588	10.3376	5251.33
162.3	25.6026	6.6	31	0.775608	8.89625	8.6684	2.46117	21.5108	10.631	42.7792	19.2155	36.5863	8.00725	15.5287	4749.98	17	7	Piauí	2010	19.9509	10.4525	42.3907	19.2497	36.3061	8.45936	4664.61	17.6937	10.157	41.896	19.3906	35.8178	9.14198	4501.31
191.11	48.8562	33.6	30	0.833818	10.2535	8.87133	2.97556	30.0886	10.9859	41.1567	26.3494	48.7956	10.2317	23.2514	4948.61	18	7	Rio de Janeiro	2010	29.014	10.9071	40.7935	26.3824	48.0489	10.9261	4904.34	27.1143	10.7847	40.2831	26.5277	46.7037	11.9921	4812.32
135.1	42.8948	13.9	9	0.814128	9.35461	8.58403	2.24164	25.747	11.5432	44.5661	22.2468	38.4382	9.07876	19.077	5096.1	19	7	Rio Grande do Norte	2010	24.0616	11.4401	44.102	22.2875	38.0245	9.61664	5037.21	21.5856	11.2872	43.4887	22.4284	37.3125	10.402	4925.72
174.11	84.2961	22.2	37	0.797096	10.0304	8.12717	2.7708	32.8324	8.4979	44.7221	27.0982	46.5673	15.2182	30.9804	3792.93	20	7	Rio Grande do Sul	2010	31.4951	8.4915	44.3503	27.207	45.9742	16.5885	3791.54	29.4608	8.4997	43.6944	27.4744	44.8831	18.5809	3782.84
180.17	36.9922	8.4	25	0.698207	9.65798	7.74024	2.43229	28.0261	12.1629	45.2482	21.3242	42.2448	10.1979	20.4608	5352.56	21	7	Rondônia	2010	26.1489	12.5304	44.8139	21.327	41.6449	10.7869	5493.68	23.5173	13.2715	44.2502	21.3783	40.6286	11.6644	5738.95
172.5	24.556	5.8	22	0.757445	9.72576	8.685	1.78242	28.612	14.0614	44.7123	17.4471	41.8287	9.67571	19.7547	6092.23	22	7	Roraima	2010	27.1093	14.2235	44.3413	17.4966	41.3686	10.2691	6164.69	24.5857	14.5352	43.8657	17.676	40.5318	11.1638	6272.71
178.23	85.3302	22.5	24	0.756823	10.1174	8.16615	2.39715	30.4611	9.9886	42.426	25.7484	49.4348	11.4749	26.715	4506.94	23	7	Santa Catarina	2010	29.0545	10.1296	42.0994	25.7786	48.7395	12.2345	4548.74	27.1202	10.4472	41.6364	25.937	47.407	13.4447	4629
169.41	65.9687	40.7	23	0.880277	10.3686	8.43559	2.29336	30.309	9.651	45.8866	31.6064	48.1195	11.6378	25.8639	4299.95	24	7	São Paulo	2010	28.6445	9.7511	45.5903	31.8912	47.4707	12.5278	4329.1	26.3071	9.9646	45.2507	32.4336	46.2562	13.8552	4368.07
158.96	29.3101	11.4	24	0.730533	9.4698	9.05891	1.79183	26.0705	12.1622	44.8287	27.3237	39.5224	6.66562	16.8122	5389.67	25	7	Sergipe	2010	24.4673	12.2579	44.4295	27.3298	39.1509	7.02829	5400.38	22.211	12.4465	43.8885	27.3708	38.4869	7.55978	5420.83
159.44	26.1959	5	20	0.712411	9.4091	8.15895	1.68588	24.7031	10.8994	44.0708	15.0261	39.3308	8.20933	18.205	4837.82	26	7	Tocantins	2010	22.5661	10.882	43.5142	15.0473	38.9075	8.60147	4812.44	19.4614	10.9034	42.756	15.1581	38.1433	9.17499	4753.66
137.04	28.1081	6.4	35	0.714592	9.40723	7.95029	1.92799	27.7132	10.444	44.8429	19.3631	39.6346	13.236	22.8581	4605.59	1	8	Acre	2011	26.2027	10.2794	44.3978	19.392	39.3132	13.9844	4538.26	23.6195	10.2779	43.7145	19.524	38.6821	15.0213	4490.06
207.81	29.7605	10.3	20	0.754962	9.1887	8.75913	1.86176	25.7045	14.0293	43.7272	25.8428	37.2416	7.19797	18.433	6142	2	8	Alagoas	2011	24.184	13.7407	43.3697	25.8575	36.9558	7.70171	5996.77	21.8931	13.5138	42.8496	25.916	36.4356	8.47268	5846.64
124.52	23.0548	9.6	38	0.770029	9.50755	8.65623	1.60567	29.9015	9.3893	45.612	20.0424	41.4651	8.28022	16.9469	4233.29	3	8	Amapá	2011	28.6214	9.2111	45.2913	20.0682	41.1583	8.70243	4157.96	26.7206	9.158	44.893	20.2014	40.5545	9.31675	4096.74
133.06	23.0068	13	29	0.884592	9.91421	7.89283	1.63357	29.0914	10.2812	45.1575	16.2562	43.7607	7.22801	16.5648	4593.68	4	8	Amazonas	2011	27.6475	10.081	44.7944	16.289	43.4682	7.63888	4507.4	25.4252	9.9616	44.2904	16.4607	42.8881	8.23987	4412.84
155.59	21.9066	10.1	32	0.783412	9.3326	9.35444	2.00242	26.8707	11.0657	44.705	24.775	38.7697	6.23999	16.9801	4993.87	5	8	Bahia	2011	25.4101	10.8864	44.3281	24.7662	38.4317	6.68386	4914.3	22.8372	10.6929	43.69	24.8003	37.8058	7.41909	4779.12
163.55	35.6614	12	30	0.790217	9.25195	9.14423	2.10407	26.9123	10.2126	44.5882	21.8338	37.2293	8.68282	18.1613	4544.89	6	8	Ceará	2011	25.3116	9.9503	44.1956	21.8611	36.8774	9.21362	4430.93	22.5211	9.6494	43.5624	21.9586	36.2665	9.98657	4279.66
185.16	43.4307	30.5	28	0.783108	10.2554	8.38289	2.08563	28.2589	10.4636	45.677	20.7273	47.1288	8.29222	20.4766	4674.71	7	8	Espírito Santo	2011	26.5806	10.3067	45.264	20.7486	46.3547	8.95056	4611.44	23.9301	10.2288	44.6589	20.8772	45.0343	9.98526	4549.07
182.5	44.6934	12.7	27	0.798265	9.87566	8.62043	2.8031	29.3327	10.14	45.4063	20.5394	42.658	9.31451	23.0745	4556.51	8	8	Goiás	2011	27.5371	9.9619	44.9978	20.568	42.0731	10.0402	4486.08	24.6823	9.7936	44.4092	20.6984	41.0515	11.1639	4386.79
180.22	23.8194	5.3	18	0.727895	8.97272	9.11262	1.95026	20.9867	11.5332	42.3098	19.6205	35.7457	6.4818	15.7622	5228.55	9	8	Maranhão	2011	19.412	11.2238	41.915	19.6251	35.4711	6.87109	5096.07	17.0242	10.8001	41.3452	19.6947	35.0019	7.51305	4886.44
164.7	38.6394	12.6	26	0.70056	10.0227	9.15811	2.08399	32.295	10.8225	46.075	19.8291	47.2103	8.72975	21.0455	4826.34	10	8	Mato Grosso	2011	30.6471	10.6625	45.6489	19.8349	46.5481	9.34981	4758.77	27.2987	10.7205	44.974	19.9058	45.3477	10.3202	4717.54
176.3	53.7975	16.4	38	0.690452	10.0105	8.23737	2.21521	31.155	12.1524	46.4441	26.6522	43.8853	8.20783	22.1532	5430.84	11	8	Mato Grosso do Sul	2011	29.5713	12.0807	46.0348	26.6642	43.2696	8.79579	5397.75	26.8172	12.0323	45.4449	26.6835	42.2459	9.74811	5347.89
155.1	46.9902	24.6	38	0.827357	9.8936	8.33806	2.15595	27.1161	8.3495	49.3431	23.0557	42.7305	9.59137	22.5976	3741.45	12	8	Minas Gerais	2011	25.6541	8.1442	48.6904	22.992	42.1569	10.1813	3657.85	23.232	8.0202	47.6592	22.7595	41.1805	11.1463	3608.92
147.44	22.4484	9.5	34	0.762108	9.45782	9.02769	1.93534	25.1586	10.9013	44.0486	20.8269	37.9051	7.06839	16.6574	4784.81	13	8	Pará	2011	23.553	10.6839	43.6559	20.8406	37.5564	7.52322	4686.49	21.0174	10.5307	43.1092	20.9417	36.9619	8.2076	4566.91
175.6	39.1413	8.9	7	0.781692	9.18399	8.80168	2.34565	23.8283	12.3019	44.0527	20.0268	37.5432	7.96733	17.9613	5395.02	14	8	Paraíba	2011	22.6576	12.0979	43.6542	20.048	37.2118	8.46524	5304.06	20.513	12.0411	43.018	20.1662	36.6405	9.24187	5203.03
183.16	71.5539	23.7	30	0.797691	10.086	9.16617	2.6616	30.3055	10.5431	46.2876	26.5463	45.8202	11.6889	26.6944	4690.78	15	8	Paraná	2011	28.787	10.3903	45.9817	26.5701	45.2068	12.6469	4629.22	26.5535	10.3998	45.5552	26.6875	44.1233	14.2052	4584.56
197.38	37.7375	15.1	5	0.796663	9.41215	8.76997	2.21942	25.8927	12.3191	44.6298	23.2683	38.1544	8.59592	20.4736	5398.94	16	8	Pernambuco	2011	24.3492	12.1843	44.2549	23.2922	37.6982	9.14409	5337.98	22.1144	12.1938	43.721	23.395	36.9359	10.0538	5278.33
159.76	25.4658	7.6	30	0.771262	9.01683	8.7411	2.41678	22.1796	10.8171	42.9543	19.2091	36.7172	7.7843	15.3369	4826.7	17	8	Piauí	2011	20.7196	10.5468	42.5868	19.2264	36.4509	8.22354	4708.61	18.3865	10.2681	42.0338	19.3322	35.9894	8.93393	4562.51
185.55	52.0479	34.8	29	0.832692	10.365	8.96055	2.89301	30.5259	11.0963	41.332	26.3484	49.1362	9.87554	23.0015	4986.91	18	8	Rio de Janeiro	2011	29.5431	10.9512	40.9735	26.3594	48.4378	10.5667	4930.86	27.7326	10.8295	40.4472	26.4667	47.1811	11.6561	4841.04
134.42	44.1725	14.9	7	0.80685	9.42572	8.65108	2.2206	26.4633	11.7032	44.7774	22.2363	38.6368	8.80156	18.8794	5159.66	19	8	Rio Grande do Norte	2011	24.8974	11.4972	44.3366	22.2617	38.2377	9.33883	5069.45	22.3289	11.3479	43.6662	22.3711	37.5614	10.1649	4963.47
169.15	82.7925	23.6	35	0.794704	10.0871	8.18082	2.76455	33.392	8.6418	44.8934	27.0456	46.8353	14.5548	30.5534	3850.34	20	8	Rio Grande do Sul	2011	32.1842	8.4856	44.5349	27.1456	46.2847	15.8732	3788.68	30.1091	8.5166	43.9415	27.3714	45.2726	18.0011	3794.6
171.83	37.7563	10.7	24	0.709207	9.70944	7.83757	2.5705	28.8383	12.235	45.4524	21.3313	42.5297	9.88994	20.2336	5372.25	21	8	Rondônia	2011	27.0616	12.2597	45.0303	21.3224	41.9529	10.4857	5394.65	24.3281	13.1846	44.4165	21.355	40.9823	11.3879	5705.16
167.46	26.5116	6.3	21	0.748618	9.71258	8.75723	1.72963	29.1587	14.1176	44.8768	17.4361	42.0401	9.3795	19.505	6110.79	22	8	Roraima	2011	27.9122	14.1063	44.5282	17.4646	41.6088	9.96052	6114.79	25.3743	14.5092	44	17.6026	40.8295	10.8895	6264.23
174.36	87.1771	23.6	22	0.757163	10.2039	8.24011	2.37406	30.9825	10.0356	42.586	25.7545	49.7477	11.1116	26.2451	4518.65	23	8	Santa Catarina	2011	29.8095	10.0225	42.2617	25.7559	49.1073	11.8368	4518.61	27.6914	10.3986	41.7857	25.8692	47.8882	13.0599	4616.03
163.69	65.8222	41.8	24	0.879435	10.4299	8.5193	2.25291	31.0489	9.7743	46.0291	31.3981	48.4076	11.1998	25.4039	4344.36	24	8	São Paulo	2011	29.463	9.6691	45.7364	31.7395	47.8117	12.0674	4306.88	26.9886	9.9512	45.3401	32.2405	46.6921	13.4479	4371.64
159.04	26.2354	12	24	0.736298	9.51517	9.17428	1.84293	26.6572	12.3226	44.9927	27.3241	39.6974	6.47458	16.6375	5449.29	25	8	Sergipe	2011	25.2807	12.1884	44.6351	27.3246	39.3441	6.84104	5390.17	22.9175	12.4334	44.0417	27.3531	38.7218	7.39854	5422.56
157.15	28.0899	5.7	19	0.706482	9.45808	8.24058	1.66433	25.5163	11.0618	44.3242	15.0296	39.5269	8.00355	18.0264	4902.75	26	8	Tocantins	2011	23.6752	10.8738	43.7961	15.0314	39.1281	8.39962	4824.36	20.3977	10.9368	42.9815	15.1107	38.4145	9.00017	4780.32
139.31	25.1397	6.1	35	0.716393	9.54838	8.11805	1.8395	28.4171	10.7534	45.0896	19.3489	39.7918	12.7872	22.4763	4719.53	1	9	Acre	2012	27.0325	10.3113	44.6302	19.375	39.4789	13.6351	4550.63	24.4349	10.2708	43.9274	19.4668	38.9141	14.6908	4508.75
203.2	29.5334	11	19	0.755656	9.26614	8.83534	1.76078	26.3289	14.4413	43.9396	25.8294	37.3902	6.92546	18.2852	6313.42	2	9	Alagoas	2012	25.0068	13.8144	43.5543	25.8502	37.1002	7.45577	6042.23	22.5886	13.5885	43.0069	25.8906	36.623	8.22135	5901.52
123.32	21.1957	9.4	40	0.774748	9.64459	8.77263	1.58422	30.4288	9.7266	45.8319	20.0329	41.617	8.03132	16.7426	4361.46	3	9	Amapá	2012	29.3018	9.2346	45.4504	20.0519	41.3161	8.50385	4172.16	27.2987	9.1719	45.0057	20.1433	40.7768	9.116	4119.94
131.96	23.8889	14.9	38	0.88155	9.89938	7.98761	1.60453	29.7523	10.6287	45.3799	16.2503	43.905	6.99123	16.3397	4722.01	4	9	Amazonas	2012	28.4214	10.1236	44.9829	16.2671	43.619	7.44371	4529.12	26.0751	9.9982	44.4292	16.386	43.1022	8.04318	4447.12
151.71	20.2805	10.3	31	0.782281	9.41428	9.43861	1.9895	27.4388	11.3749	44.9015	24.7974	38.9398	6.01295	16.8159	5103.57	5	9	Bahia	2012	26.2307	10.9161	44.5326	24.7658	38.604	6.46204	4939.29	23.649	10.7543	43.8867	24.7833	38.032	7.17312	4825.4
159.38	33.8438	12	30	0.802985	9.31807	9.22588	2.10813	27.5652	10.5188	44.8008	21.8144	37.411	8.37582	17.9482	4657.49	6	9	Ceará	2012	26.2017	10.0393	44.4046	21.847	37.0547	8.96006	4473.17	23.4006	9.7499	43.7596	21.9173	36.4828	9.74152	4334.63
177.69	41.4838	31.2	27	0.774786	10.3379	8.45891	2.08719	29.0065	10.7366	45.9124	20.7246	47.512	7.94751	20.2022	4776.4	7	9	Espírito Santo	2012	27.502	10.3304	45.4793	20.7337	46.7472	8.62627	4624.91	24.7553	10.2557	44.8416	20.8205	45.4976	9.64361	4573.65
177.3	41.2989	13.6	28	0.797168	9.99392	8.70215	2.73893	30.0871	10.4012	45.6483	20.5249	42.9432	8.91734	22.7856	4651.28	8	9	Goiás	2012	28.5029	9.9987	45.2066	20.5512	42.3711	9.68718	4507.22	25.5795	9.8465	44.5902	20.642	41.4128	10.7954	4422.28
178.82	21.6152	5.8	18	0.739431	9.10649	9.20069	1.90599	21.7233	11.8517	42.5396	19.6274	35.8831	6.27468	15.5805	5340.6	9	9	Maranhão	2012	20.2606	11.3346	42.1196	19.6193	35.6101	6.67854	5151	17.7614	10.9452	41.5108	19.6629	35.1667	7.29933	4962.35
161.48	38.8205	12.7	25	0.700844	10.1478	9.24255	2.11645	32.9892	11.1625	46.3062	19.8451	47.532	8.39028	20.6851	4950.36	10	9	Mato Grosso	2012	31.5521	10.6721	45.8743	19.8267	46.8871	9.04803	4768.51	28.413	10.7023	45.1891	19.8742	45.7776	10.0002	4734.63
168.69	50.5512	17	37	0.693024	10.1089	8.32858	2.1664	31.8559	12.3381	46.6837	26.6331	44.1913	7.89911	21.8566	5488.43	11	9	Mato Grosso do Sul	2012	30.4193	12.0363	46.2461	26.6607	43.5807	8.50593	5404.2	27.6712	12.0638	45.6246	26.6759	42.6018	9.43075	5369.73
148.65	45.0816	25.3	38	0.826352	9.98491	8.43277	2.1589	27.6735	8.6659	49.6722	23.0113	43.0203	9.27401	22.2982	3878.13	12	9	Minas Gerais	2012	26.4629	8.1804	49.0478	23.0424	42.4465	9.89177	3673.81	23.9716	8.0633	47.9233	22.8516	41.5233	10.8241	3627.22
142.94	21.0201	9.4	34	0.75689	9.52312	9.13815	1.9148	25.8769	11.225	44.286	20.8271	38.0925	6.80837	16.4439	4905.64	13	9	Pará	2012	24.4461	10.7501	43.8588	20.8301	37.7303	7.3049	4717.27	21.8214	10.5766	43.2593	20.8965	37.1717	7.98459	4610.42
174.55	35.6259	9.3	6	0.791399	9.30865	8.88857	2.27029	24.382	12.6611	44.2685	20.0178	37.7208	7.69294	17.7219	5531.06	14	9	Paraíba	2012	23.3208	12.1389	43.8659	20.0347	37.3774	8.22243	5326.48	21.2477	12.0553	43.2146	20.1141	36.8429	8.9906	5241.3
175.62	71.2729	23.8	30	0.795766	10.1846	9.23706	2.60801	30.9579	10.8194	46.4833	26.5306	46.1231	11.1872	26.2894	4792.09	15	9	Paraná	2012	29.5976	10.4097	46.1373	26.5566	45.519	12.1716	4640.9	27.2529	10.3954	45.6862	26.636	44.5083	13.694	4603.15
194.89	36.3943	16.2	3	0.803524	9.55231	8.85233	2.17022	26.5823	12.5902	44.8559	23.2524	38.3868	8.3027	20.1948	5498.56	16	9	Pernambuco	2012	25.1725	12.196	44.4472	23.2791	37.9277	8.87411	5350.65	22.8039	12.1881	43.8809	23.3505	37.2018	9.74911	5301.79
155.53	24.6219	7	30	0.779198	9.1078	8.80262	2.37686	22.8644	11.1594	43.1631	19.2006	36.848	7.5494	15.1474	4951.26	17	9	Piauí	2012	21.5108	10.631	42.7792	19.2155	36.5863	8.00725	4749.98	19.1554	10.3621	42.2025	19.2851	36.1522	8.70109	4616.42
176.88	48.4962	35.5	33	0.827805	10.4756	9.06514	2.77813	30.9757	11.3152	41.5375	26.3531	49.4724	9.49087	22.7499	5060.57	18	9	Rio de Janeiro	2012	30.0886	10.9859	41.1567	26.3494	48.7956	10.2317	4948.61	28.3684	10.867	40.6177	26.4182	47.6297	11.2947	4873.05
131.15	46.2404	15.1	5	0.810998	9.53995	8.73485	2.163	27.1618	12.0223	45.0234	22.2248	38.8432	8.50218	18.6681	5277.85	19	9	Rio Grande do Norte	2012	25.747	11.5432	44.5661	22.2468	38.4382	9.07876	5096.1	23.1792	11.3911	43.8745	22.324	37.7989	9.89738	5001.26
163.24	81.5166	23.8	33	0.80429	10.1627	8.25813	2.7859	33.8354	8.9426	45.0856	26.9718	47.1014	13.8656	30.0706	3973.38	20	9	Rio Grande do Sul	2012	32.8324	8.4979	44.7221	27.0982	46.5673	15.2182	3792.93	30.7739	8.5073	44.1564	27.2823	45.6366	17.3161	3795.51
166.15	36.472	11.2	22	0.703686	9.77914	7.91386	2.61341	29.6324	12.3725	45.6954	21.3429	42.816	9.56321	20.0054	5419.71	21	9	Rondônia	2012	28.0261	12.1629	45.2482	21.3242	42.2448	10.1979	5352.56	25.2088	12.8799	44.6068	21.3378	41.3213	11.0914	5610.29
159.49	24.7826	5.7	20	0.746039	9.71189	8.83283	1.58766	29.7441	14.2332	45.0765	17.425	42.2538	9.06514	19.2423	6158.05	22	9	Roraima	2012	28.612	14.0614	44.7123	17.4471	41.8287	9.67571	6092.23	26.2332	14.3807	44.1618	17.5427	41.1087	10.5847	6221.36
165.61	85.5433	24.4	22	0.75871	10.2856	8.33038	2.35336	31.5783	10.1148	42.7771	25.7727	50.0695	10.7383	25.7329	4544.25	23	9	Santa Catarina	2012	30.4611	9.9886	42.426	25.7484	49.4348	11.4749	4506.94	28.3368	10.2703	41.9404	25.8164	48.3328	12.649	4585.25
157.98	64.6561	42	21	0.877765	10.5029	8.61054	2.21768	31.8027	10.0446	46.2198	31.0356	48.6892	10.749	24.9289	4443.58	24	9	São Paulo	2012	30.309	9.651	45.8866	31.6064	48.1195	11.6378	4299.95	27.836	9.859	45.4558	32.0589	47.0973	12.9962	4354.67
160.89	24.3816	13.2	24	0.744057	9.62508	9.25167	1.62917	27.2498	12.678	45.1832	27.3226	39.8796	6.26211	16.4531	5581.83	25	9	Sergipe	2012	26.0705	12.1622	44.8287	27.3237	39.5224	6.66562	5389.67	23.6724	12.3502	44.2269	27.3394	38.9433	7.21756	5413.46
158.33	23.2653	6	21	0.709824	9.56007	8.34025	1.60781	26.2776	11.4177	44.6096	15.0405	39.7269	7.78006	17.8584	5035.79	26	9	Tocantins	2012	24.7031	10.8994	44.0708	15.0261	39.3308	8.20933	4837.82	21.4588	10.9121	43.2384	15.0737	38.6694	8.80522	4798.84
141.96	25.1337	5.7	26	0.698498	9.64086	8.24785	1.67572	29.0439	11.1345	45.3436	19.3346	39.9484	12.3143	22.101	4851.87	1	10	Acre	2013	27.7132	10.444	44.8429	19.3631	39.6346	13.236	4605.59	25.3079	10.2671	44.1593	19.4227	39.1247	14.3405	4524.56	22.8479	10.2554	43.5326	19.594	38.4293	15.3163	4467.73
201.42	28.8606	11.9	20	0.744972	9.33691	8.90388	1.79061	26.9411	14.9295	44.1639	25.8118	37.5438	6.64767	18.1409	6502.72	2	10	Alagoas	2013	25.7045	14.0293	43.7272	25.8428	37.2416	7.19797	6142	23.3547	13.6604	43.1837	25.8711	36.7965	7.96043	5950.72	21.2517	13.4077	42.7221	25.9467	36.235	8.70172	5783.54
123.39	26.9022	9.6	43	0.765663	9.76087	8.86036	1.54695	30.9747	10.1396	46.0767	20.0252	41.7697	7.7717	16.5534	4511.06	3	10	Amapá	2013	29.9015	9.3893	45.612	20.0424	41.4651	8.28022	4233.29	27.9275	9.186	45.1408	20.0988	40.9783	8.90873	4140.45	26.1872	9.125	44.8095	20.2728	40.3119	9.50286	4071.19
126.13	24.2507	15.3	39	0.880242	10.0224	8.05786	1.46563	30.3275	11.0543	45.6216	16.251	44.0495	6.74583	16.1154	4869.64	4	10	Amazonas	2013	29.0914	10.2812	45.1575	16.2562	43.7607	7.22801	4593.68	26.8667	10.0356	44.6034	16.3287	43.2958	7.84081	4479.35	24.863	9.9149	44.2054	16.5525	42.6542	8.42375	4378.66
147.35	21.31	10.7	31	0.78039	9.52329	9.5129	1.9899	27.9921	11.7398	45.1026	24.8319	39.112	5.78839	16.661	5229.66	5	10	Bahia	2013	26.8707	11.0657	44.705	24.775	38.7697	6.23999	4993.87	24.5397	10.8259	44.106	24.7719	38.2408	6.92425	4873.4	22.1019	10.6269	43.5356	24.8234	37.5627	7.65035	4743.38
157.46	32.2638	13	31	0.799937	9.42867	9.29535	1.98273	28.1704	10.8718	45.0189	21.7907	37.5976	8.05395	17.7529	4778.64	6	10	Ceará	2013	26.9123	10.2126	44.5882	21.8338	37.2293	8.68282	4544.89	24.3766	9.8506	43.9756	21.8847	36.6866	9.47882	4384.9	21.727	9.5393	43.3981	22.0083	36.0381	10.197	4219.56
170.59	40.7975	31.5	32	0.768602	10.3281	8.50015	2.14578	29.7432	11.0687	46.1624	20.727	47.8949	7.60347	19.9484	4893.59	7	10	Espírito Santo	2013	28.2589	10.4636	45.677	20.7273	47.1288	8.29222	4674.71	25.6533	10.2802	45.0473	20.7776	45.938	9.29393	4594.39	23.1985	10.1809	44.5108	20.9475	44.5489	10.3034	4520.52
169.2	41.6252	14.8	29	0.791039	10.0673	8.74697	2.67919	30.7732	10.709	45.9048	20.5099	43.2251	8.51502	22.5162	4759.16	8	10	Goiás	2013	29.3327	10.14	45.4063	20.5394	42.658	9.31451	4556.51	26.5384	9.9034	44.7894	20.5984	41.7535	10.4149	4456.57	23.8706	9.7296	44.2548	20.7673	40.6703	11.5008	4353.68
178.63	20.7364	6.3	20	0.733188	9.21396	9.2926	1.83212	22.4292	12.211	42.7813	19.6404	36.0212	6.06416	15.3959	5456.88	9	10	Maranhão	2013	20.9867	11.5332	42.3098	19.6205	35.7457	6.4818	5228.55	18.5699	11.0867	41.7064	19.6397	35.3232	7.08153	5032.7	16.3624	10.6431	41.2261	19.7349	34.829	7.71034	4806.42
156.57	35.1385	15	24	0.702776	10.2441	9.2933	2.10271	33.6698	11.5819	46.5472	19.8738	47.8499	8.04654	20.3324	5095.3	10	10	Mato Grosso	2013	32.295	10.8225	46.075	19.8291	47.2103	8.72975	4826.34	29.5704	10.6758	45.4173	19.8507	46.178	9.67177	4747.92	26.2926	10.6992	44.7813	19.9455	44.8891	10.6154	4695.28
162.32	47.3277	18.5	38	0.688085	10.2064	8.3911	2.18093	32.5166	12.5604	46.9383	26.605	44.4971	7.59304	21.5761	5555.49	11	10	Mato Grosso do Sul	2013	31.155	12.1524	46.4441	26.6522	43.8853	8.20783	5430.84	28.6089	12.0795	45.8243	26.6693	42.9432	9.10846	5386.31	26.0438	11.967	45.2947	26.6919	41.8758	10.045	5320.63
142.43	44.2989	27	38	0.829611	10.0753	8.48951	2.06209	28.3156	9.0342	50.0125	22.9154	43.3133	8.95425	22.0163	4035.67	12	10	Minas Gerais	2013	27.1161	8.3495	49.3431	23.0557	42.7305	9.59137	3741.45	24.814	8.1038	48.2907	22.9287	41.849	10.497	3642.93	22.6255	7.9661	47.5676	22.6515	40.821	11.446	3586.19
136.18	21.2669	9.9	35	0.737801	9.6393	9.21971	1.88205	26.5446	11.622	44.541	20.8319	38.2894	6.53882	16.2352	5040.75	13	10	Pará	2013	25.1586	10.9013	44.0486	20.8269	37.9051	7.06839	4784.81	22.6836	10.6252	43.4487	20.8627	37.37	7.75295	4650.58	20.3848	10.471	43.0197	20.9981	36.7411	8.411	4520.95
170.72	37.1302	9.9	6	0.784294	9.39105	8.97385	2.21499	24.9462	13.1001	44.49	20.0095	37.9073	7.41039	17.4856	5687.05	14	10	Paraíba	2013	23.8283	12.3019	44.0527	20.0268	37.5432	7.96733	5395.02	21.9729	12.0709	43.4318	20.0746	37.0335	8.72629	5275.32	19.8618	11.9825	42.8573	20.2306	36.4268	9.46282	5161.54
170.97	69.2847	24.4	30	0.786344	10.3304	9.30142	2.55666	31.5729	11.1507	46.699	26.5121	46.4252	10.6901	25.9071	4909.15	15	10	Paraná	2013	30.3055	10.5431	46.2876	26.5463	45.8202	11.6889	4690.78	28.0257	10.3868	45.8303	26.5967	44.8697	13.1639	4617.34	25.8884	10.3704	45.4397	26.7509	43.7154	14.6624	4559.45
190.06	35.5745	16.9	4	0.806319	9.64448	8.95581	2.16975	27.2304	12.9296	45.0967	23.2336	38.6231	8.00745	19.9271	5614.29	16	10	Pernambuco	2013	25.8927	12.3191	44.6298	23.2683	38.1544	8.59592	5398.94	23.5816	12.1815	44.0624	23.3161	37.4561	9.44062	5321.68	21.4681	12.1612	43.5935	23.4492	36.6588	10.3376	5251.33
154.68	25.842	7.6	30	0.775369	9.19428	8.8306	2.32762	23.5534	11.5623	43.3814	19.1917	36.9777	7.30881	14.9773	5086.87	17	10	Piauí	2013	22.1796	10.8171	42.9543	19.2091	36.7172	7.7843	4826.7	19.9509	10.4525	42.3907	19.2497	36.3061	8.45936	4664.61	17.6937	10.157	41.896	19.3906	35.8178	9.14198	4501.31
172.26	49.4994	36.1	32	0.827616	10.5569	9.14701	2.65445	31.4967	11.5748	41.7543	26.3643	49.8022	9.10017	22.5121	5143.73	18	10	Rio de Janeiro	2013	30.5259	11.0963	41.332	26.3484	49.1362	9.87554	4986.91	29.014	10.9071	40.7935	26.3824	48.0489	10.9261	4904.34	27.1143	10.7847	40.2831	26.5277	46.7037	11.9921	4812.32
130.03	40.7841	15.7	7	0.810073	9.63508	8.80465	2.1468	27.7806	12.4102	45.2772	22.2137	39.0553	8.19339	18.4669	5411.62	19	10	Rio Grande do Norte	2013	26.4633	11.7032	44.7774	22.2363	38.6368	8.80156	5159.66	24.0616	11.4401	44.102	22.2875	38.0245	9.61664	5037.21	21.5856	11.2872	43.4887	22.4284	37.3125	10.402	4925.72
158.9	81.2739	24.5	37	0.783107	10.3037	8.30335	2.81764	34.3134	9.3052	45.2835	26.8823	47.3635	13.1918	29.5889	4117.67	20	10	Rio Grande do Sul	2013	33.392	8.6418	44.8934	27.0456	46.8353	14.5548	3850.34	31.4951	8.4915	44.3503	27.207	45.9742	16.5885	3791.54	29.4608	8.4997	43.6944	27.4744	44.8831	18.5809	3782.84
162.19	36.8978	13.8	24	0.693786	9.79984	7.96835	2.66479	30.3665	12.5439	45.9512	21.3592	43.1019	9.23003	19.7984	5475.99	21	10	Rondônia	2013	28.8383	12.235	45.4524	21.3313	42.5297	9.88994	5372.25	26.1489	12.5304	44.8139	21.327	41.6449	10.7869	5493.68	23.5173	13.2715	44.2502	21.3783	40.6286	11.6644	5738.95
154.89	24.1379	6.2	21	0.737259	9.86119	8.879	1.62232	30.3372	14.3801	45.2901	17.4156	42.4676	8.74327	18.9897	6215.32	22	10	Roraima	2013	29.1587	14.1176	44.8768	17.4361	42.0401	9.3795	6110.79	27.1093	14.2235	44.3413	17.4966	41.3686	10.2691	6164.69	24.5857	14.5352	43.8657	17.676	40.5318	11.1638	6272.71
162.39	85.689	22.1	23	0.751677	10.3842	8.37978	2.36221	32.1349	10.2071	42.9813	25.8034	50.3956	10.3702	25.239	4574.21	23	10	Santa Catarina	2013	30.9825	10.0356	42.586	25.7545	49.7477	11.1116	4518.65	29.0545	10.1296	42.0994	25.7786	48.7395	12.2345	4548.74	27.1202	10.4472	41.6364	25.937	47.407	13.4447	4629
150.62	65.2033	43	21	0.87608	10.5877	8.67357	2.2021	32.4786	10.3767	46.4344	30.5433	48.9623	10.3011	24.4783	4560.72	24	10	São Paulo	2013	31.0489	9.7743	46.0291	31.3981	48.4076	11.1998	4344.36	28.6445	9.7511	45.5903	31.8912	47.4707	12.5278	4329.1	26.3071	9.9646	45.2507	32.4336	46.2562	13.8552	4368.07
154.09	27.9238	13.8	25	0.731921	9.69058	9.32295	1.53658	27.8025	13.117	45.3809	27.3203	40.0666	6.04001	16.2763	5737.75	25	10	Sergipe	2013	26.6572	12.3226	44.9927	27.3241	39.6974	6.47458	5449.29	24.4673	12.2579	44.4295	27.3298	39.1509	7.02829	5400.38	22.211	12.4465	43.8885	27.3708	38.4869	7.55978	5420.83
158.51	24.8	6.4	20	0.707042	9.68864	8.41433	1.70955	27.0312	11.8557	44.9002	15.0592	39.9287	7.54841	17.7103	5190.27	26	10	Tocantins	2013	25.5163	11.0618	44.3242	15.0296	39.5269	8.00355	4902.75	22.5661	10.882	43.5142	15.0473	38.9075	8.60147	4812.44	19.4614	10.9034	42.756	15.1581	38.1433	9.17499	4753.66
139.66	22.8346	5.8	15	0.709874	9.78313	8.32621	1.67204	29.6151	11.4677	45.5773	19.3223	40.1021	11.8401	21.7649	4962.08	1	11	Acre	2014	28.4171	10.7534	45.0896	19.3489	39.7918	12.7872	4719.53	26.2027	10.2794	44.3978	19.392	39.3132	13.9844	4538.26	23.6195	10.2779	43.7145	19.524	38.6821	15.0213	4490.06
204.22	29.8716	12.4	16	0.746158	9.42166	8.9403	1.83155	27.4951	15.3341	44.3718	25.7916	37.7003	6.37319	18.0035	6656.1	2	11	Alagoas	2014	26.3289	14.4413	43.9396	25.8294	37.3902	6.92546	6313.42	24.184	13.7407	43.3697	25.8575	36.9558	7.70171	5996.77	21.8931	13.5138	42.8496	25.916	36.4356	8.47268	5846.64
127.88	24.734	10.1	42	0.773062	9.78805	8.92359	1.49243	31.4818	10.4984	46.3125	20.0213	41.9206	7.51435	16.3965	4636.51	3	11	Amapá	2014	30.4288	9.7266	45.8319	20.0329	41.617	8.03132	4361.46	28.6214	9.2111	45.2913	20.0682	41.1583	8.70243	4157.96	26.7206	9.158	44.893	20.2014	40.5545	9.31675	4096.74
126.42	24.0692	16.5	38	0.874176	10.0367	8.09976	1.48752	30.8722	11.4204	45.8531	16.2599	44.1921	6.50345	15.9156	4992.11	4	11	Amazonas	2014	29.7523	10.6287	45.3799	16.2503	43.905	6.99123	4722.01	27.6475	10.081	44.7944	16.289	43.4682	7.63888	4507.4	25.4252	9.9616	44.2904	16.4607	42.8881	8.23987	4412.84
145.86	20.875	11.2	27	0.77802	9.60771	9.54672	1.94577	28.4825	12.0484	45.2885	24.8775	39.2842	5.57288	16.5359	5333.42	5	11	Bahia	2014	27.4388	11.3749	44.9015	24.7974	38.9398	6.01295	5103.57	25.4101	10.8864	44.3281	24.7662	38.4317	6.68386	4914.3	22.8372	10.6929	43.69	24.8003	37.8058	7.41909	4779.12
159.26	31.2183	13.6	19	0.79258	9.5653	9.3263	1.92179	28.7105	11.1705	45.2188	21.7648	37.7872	7.7307	17.5904	4876	6	11	Ceará	2014	27.5652	10.5188	44.8008	21.8144	37.411	8.37582	4657.49	25.3116	9.9503	44.1956	21.8611	36.8774	9.21362	4430.93	22.5211	9.6494	43.5624	21.9586	36.2665	9.98657	4279.66
166.59	40.6627	32.2	32	0.769294	10.4111	8.52348	2.17362	30.4298	11.3404	46.4036	20.7358	48.2753	7.27048	19.7335	4989.9	7	11	Espírito Santo	2014	29.0065	10.7366	45.9124	20.7246	47.512	7.94751	4776.4	26.5806	10.3067	45.264	20.7486	46.3547	8.95056	4611.44	23.9301	10.2288	44.6589	20.8772	45.0343	9.98526	4549.07
164.03	40.4848	15.8	27	0.795816	10.1417	8.7742	2.66177	31.41	10.959	46.1469	20.4965	43.502	8.12463	22.2881	4847.76	8	11	Goiás	2014	30.0871	10.4012	45.6483	20.5249	42.9432	8.91734	4651.28	27.5371	9.9619	44.9978	20.568	42.0731	10.0402	4486.08	24.6823	9.7936	44.4092	20.6984	41.0515	11.1639	4386.79
177.77	19.4311	7.1	16	0.729936	9.32979	9.33781	1.82919	23.0801	12.5048	43.0063	19.6599	36.159	5.85682	15.229	5547.16	9	11	Maranhão	2014	21.7233	11.8517	42.5396	19.6274	35.8831	6.27468	5340.6	19.412	11.2238	41.915	19.6251	35.4711	6.87109	5096.07	17.0242	10.8001	41.3452	19.6947	35.0019	7.51305	4886.44
152.7	36.3464	16.2	21	0.707444	10.3583	9.31938	2.07599	34.2886	11.9368	46.7764	19.9146	48.1616	7.71376	20.022	5215.88	10	11	Mato Grosso	2014	32.9892	11.1625	46.3062	19.8451	47.532	8.39028	4950.36	30.6471	10.6625	45.6489	19.8349	46.5481	9.34981	4758.77	27.2987	10.7205	44.974	19.9058	45.3477	10.3202	4717.54
158.56	47.8161	21.1	39	0.692664	10.3272	8.43774	2.18262	33.1248	12.7316	47.1806	26.5696	44.8011	7.30179	21.3409	5610.55	11	11	Mato Grosso do Sul	2014	31.8559	12.3381	46.6837	26.6331	44.1913	7.89911	5488.43	29.5713	12.0807	46.0348	26.6642	43.2696	8.79579	5397.75	26.8172	12.0323	45.4449	26.6835	42.2459	9.74811	5347.89
137.34	43.9213	27.6	38	0.825613	10.1272	8.53031	2.02821	28.9062	9.3379	50.3406	22.7743	43.607	8.6452	21.7778	4165.93	12	11	Minas Gerais	2014	27.6735	8.6659	49.6722	23.0113	43.0203	9.27401	3878.13	25.6541	8.1442	48.6904	22.992	42.1569	10.1813	3657.85	23.232	8.0202	47.6592	22.7595	41.1805	11.1463	3608.92
133.53	21.4466	10.7	37	0.727915	9.65518	9.27805	1.88577	27.1901	11.9635	44.7828	20.8422	38.4928	6.27294	16.0528	5151.16	13	11	Pará	2014	25.8769	11.225	44.286	20.8271	38.0925	6.80837	4905.64	23.553	10.6839	43.6559	20.8406	37.5564	7.52322	4686.49	21.0174	10.5307	43.1092	20.9417	36.9619	8.2076	4566.91
163.62	36.9512	10.7	4	0.788873	9.51357	9.02576	2.17022	25.4522	13.4825	44.6933	20.0039	38.1	7.13031	17.2753	5815.44	14	11	Paraíba	2014	24.382	12.6611	44.2685	20.0178	37.7208	7.69294	5531.06	22.6576	12.0979	43.6542	20.048	37.2118	8.46524	5304.06	20.513	12.0411	43.018	20.1662	36.6405	9.24187	5203.03
166.22	69.5466	26.4	25	0.784089	10.3661	9.3366	2.51601	32.1448	11.4325	46.9084	26.4932	46.7238	10.2185	25.5805	5006.26	15	11	Paraná	2014	30.9579	10.8194	46.4833	26.5306	46.1231	11.1872	4792.09	28.787	10.3903	45.9817	26.5701	45.2068	12.6469	4629.22	26.5535	10.3998	45.5552	26.6875	44.1233	14.2052	4584.56
186.66	34.9668	16.3	2	0.801308	9.73138	8.99562	2.18966	27.8361	13.219	45.3225	23.2139	38.8612	7.72212	19.6966	5710.86	16	11	Pernambuco	2014	26.5823	12.5902	44.8559	23.2524	38.3868	8.3027	5498.56	24.3492	12.1843	44.2549	23.2922	37.6982	9.14409	5337.98	22.1144	12.1938	43.721	23.395	36.9359	10.0538	5278.33
156.23	24.6359	8.3	30	0.779105	9.37739	8.84331	2.19265	24.1875	11.9051	43.5841	19.1845	37.1052	7.0683	14.8436	5196.78	17	11	Piauí	2014	22.8644	11.1594	43.1631	19.2006	36.848	7.5494	4951.26	20.7196	10.5468	42.5868	19.2264	36.4509	8.22354	4708.61	18.3865	10.2681	42.0338	19.3322	35.9894	8.93393	4562.51
168.23	48.7268	37.4	33	0.825656	10.6172	9.19014	2.64026	31.9855	11.7869	41.963	26.3831	50.1236	8.72381	22.3023	5210.56	18	11	Rio de Janeiro	2014	30.9757	11.3152	41.5375	26.3531	49.4724	9.49087	5060.57	29.5431	10.9512	40.9735	26.3594	48.4378	10.5667	4930.86	27.7326	10.8295	40.4472	26.4667	47.1811	11.6561	4841.04
129.67	41.8592	16.3	5	0.801773	9.66957	8.84103	2.08168	28.362	12.7398	45.5109	22.2049	39.2705	7.88719	18.2988	5521.91	19	11	Rio Grande do Norte	2014	27.1618	12.0223	45.0234	22.2248	38.8432	8.50218	5277.85	24.8974	11.4972	44.3366	22.2617	38.2377	9.33883	5069.45	22.3289	11.3479	43.6662	22.3711	37.5614	10.1649	4963.47
150.68	80.9852	25.1	34	0.783839	10.3746	8.32194	2.84972	34.7426	9.6212	45.4716	26.7822	47.6198	12.5682	29.1609	4238.82	20	11	Rio Grande do Sul	2014	33.8354	8.9426	45.0856	26.9718	47.1014	13.8656	3973.38	32.1842	8.4856	44.5349	27.1456	46.2847	15.8732	3788.68	30.1091	8.5166	43.9415	27.3714	45.2726	18.0011	3794.6
157.99	32.2581	11.7	24	0.69349	9.8777	8.01236	2.52973	31.0473	12.693	46.1932	21.3805	43.3855	8.90146	19.6336	5522.12	21	11	Rondônia	2014	29.6324	12.3725	45.6954	21.3429	42.816	9.56321	5419.71	27.0616	12.2597	45.0303	21.3224	41.9529	10.4857	5394.65	24.3281	13.1846	44.4165	21.355	40.9823	11.3879	5705.16
155.03	23.431	6.6	21	0.746509	9.92676	8.89967	1.72625	30.8959	14.5059	45.4956	17.4096	42.6795	8.42374	18.7698	6263.88	22	11	Roraima	2014	29.7441	14.2332	45.0765	17.425	42.2538	9.06514	6158.05	27.9122	14.1063	44.5282	17.4646	41.6088	9.96052	6114.79	25.3743	14.5092	44	17.6026	40.8295	10.8895	6264.23
157.58	85.7143	23	21	0.76403	10.4955	8.39556	2.35342	32.6736	10.2826	43.1801	25.847	50.7212	10.0211	24.8221	4598.99	23	11	Santa Catarina	2014	31.5783	10.1148	42.7771	25.7727	50.0695	10.7383	4544.25	29.8095	10.0225	42.2617	25.7559	49.1073	11.8368	4518.61	27.6914	10.3986	41.7857	25.8692	47.8882	13.0599	4616.03
147.38	63.3824	44.2	16	0.873122	10.6631	8.71249	2.1893	33.1123	10.6595	46.6482	29.9456	49.225	9.87007	24.09	4658.87	24	11	São Paulo	2014	31.8027	10.0446	46.2198	31.0356	48.6892	10.749	4443.58	29.463	9.6691	45.7364	31.7395	47.8117	12.0674	4306.88	26.9886	9.9512	45.3401	32.2405	46.6921	13.4479	4371.64
150.42	26.1525	14.3	27	0.730495	9.73792	9.36828	1.47938	28.3032	13.4874	45.5656	27.318	40.2562	5.81909	16.1238	5867.53	25	11	Sergipe	2014	27.2498	12.678	45.1832	27.3226	39.8796	6.26211	5581.83	25.2807	12.1884	44.6351	27.3246	39.3441	6.84104	5390.17	22.9175	12.4334	44.0417	27.3531	38.7218	7.39854	5422.56
155.92	22.8304	6.8	12	0.710743	9.77165	8.44928	1.65537	27.7093	12.2336	45.1683	15.0861	40.1304	7.31731	17.5908	5319.5	26	11	Tocantins	2014	26.2776	11.4177	44.6096	15.0405	39.7269	7.78006	5035.79	23.6752	10.8738	43.7961	15.0314	39.1281	8.39962	4824.36	20.3977	10.9368	42.9815	15.1107	38.4145	9.00017	4780.32
141.83	22.9167	6.1	15	0.702146	9.77957	8.3492	1.68957	30.0874	11.6055	45.7623	19.3141	40.2509	11.3849	21.4984	5009.58	1	12	Acre	2015	29.0439	11.1345	45.3436	19.3346	39.9484	12.3143	4851.87	27.0325	10.3113	44.6302	19.375	39.4789	13.6351	4550.63	24.4349	10.2708	43.9274	19.4668	38.9141	14.6908	4508.75	22.8479	10.2554	43.5326	19.594	38.4293	15.3163	4467.73
207.55	27.7233	12.5	15	0.747634	9.54198	8.94065	1.85403	27.9582	15.456	44.534	25.7702	37.8573	6.10996	17.8758	6719.79	2	12	Alagoas	2015	26.9411	14.9295	44.1639	25.8118	37.5438	6.64767	6502.72	25.0068	13.8144	43.5543	25.8502	37.1002	7.45577	6042.23	22.5886	13.5885	43.0069	25.8906	36.623	8.22135	5901.52	21.2517	13.4077	42.7221	25.9467	36.235	8.70172	5783.54
128.05	24.9351	11.1	36	0.769808	9.80212	8.94006	1.48794	31.9298	10.6619	46.5042	20.0227	42.0674	7.27152	16.2883	4692.2	3	12	Amapá	2015	30.9747	10.1396	46.0767	20.0252	41.7697	7.7717	4511.06	29.3018	9.2346	45.4504	20.0519	41.3161	8.50385	4172.16	27.2987	9.1719	45.0057	20.1433	40.7768	9.116	4119.94	26.1872	9.125	44.8095	20.2728	40.3119	9.50286	4071.19
126.57	21.4698	15.8	37	0.868583	10.0211	8.12906	1.4661	31.3246	11.5705	46.0441	16.2787	44.3306	6.27469	15.7632	5044.93	4	12	Amazonas	2015	30.3275	11.0543	45.6216	16.251	44.0495	6.74583	4869.64	28.4214	10.1236	44.9829	16.2671	43.619	7.44371	4529.12	26.0751	9.9982	44.4292	16.386	43.1022	8.04318	4447.12	24.863	9.9149	44.2054	16.5525	42.6542	8.42375	4378.66
143.86	20.4708	11.8	25	0.77591	9.69397	9.55632	1.87569	28.9018	12.1554	45.4393	24.9331	39.454	5.37266	16.4607	5376.12	5	12	Bahia	2015	27.9921	11.7398	45.1026	24.8319	39.112	5.78839	5229.66	26.2307	10.9161	44.5326	24.7658	38.604	6.46204	4939.29	23.649	10.7543	43.8867	24.7833	38.032	7.17312	4825.4	22.1019	10.6269	43.5356	24.8234	37.5627	7.65035	4743.38
162.78	29.6837	14.7	17	0.791531	9.597	9.32656	1.85182	29.1816	11.285	45.3763	21.7388	37.9777	7.41792	17.4746	4917.24	6	12	Ceará	2015	28.1704	10.8718	45.0189	21.7907	37.5976	8.05395	4778.64	26.2017	10.0393	44.4046	21.847	37.0547	8.96006	4473.17	23.4006	9.7499	43.7596	21.9173	36.4828	9.74152	4334.63	21.727	9.5393	43.3981	22.0083	36.0381	10.197	4219.56
163.26	42.8431	32.5	30	0.757844	10.3312	8.52412	2.0109	31.0303	11.4426	46.6117	20.7525	48.6511	6.95808	19.5751	5028.95	7	12	Espírito Santo	2015	29.7432	11.0687	46.1624	20.727	47.8949	7.60347	4893.59	27.502	10.3304	45.4793	20.7337	46.7472	8.62627	4624.91	24.7553	10.2557	44.8416	20.8205	45.4976	9.64361	4573.65	23.1985	10.1809	44.5108	20.9475	44.5489	10.3034	4520.52
158.09	40.1659	16.7	25	0.792506	10.1802	8.76663	2.66265	31.9529	11.0574	46.3452	20.4868	43.772	7.76161	22.1224	4884.73	8	12	Goiás	2015	30.7732	10.709	45.9048	20.5099	43.2251	8.51502	4759.16	28.5029	9.9987	45.2066	20.5512	42.3711	9.68718	4507.22	25.5795	9.8465	44.5902	20.642	41.4128	10.7954	4422.28	23.8706	9.7296	44.2548	20.7673	40.6703	11.5008	4353.68
178.9	20.7026	7.3	15	0.720329	9.34338	9.34814	1.81059	23.6269	12.6044	43.1857	19.6863	36.2955	5.65864	15.0997	5581.17	9	12	Maranhão	2015	22.4292	12.211	42.7813	19.6404	36.0212	6.06416	5456.88	20.2606	11.3346	42.1196	19.6193	35.6101	6.67854	5151	17.7614	10.9452	41.5108	19.6629	35.1667	7.29933	4962.35	16.3624	10.6431	41.2261	19.7349	34.829	7.71034	4806.42
147.42	34.8015	17.7	19	0.702834	10.4049	9.31755	2.07402	34.8202	12.0709	46.9718	19.9667	48.4648	7.40588	19.7874	5266.83	10	12	Mato Grosso	2015	33.6698	11.5819	46.5472	19.8738	47.8499	8.04654	5095.3	31.5521	10.6721	45.8743	19.8267	46.8871	9.04803	4768.51	28.413	10.7023	45.1891	19.8742	45.7776	10.0002	4734.63	26.2926	10.6992	44.7813	19.9455	44.8891	10.6154	4695.28
160.34	46.5764	23.8	36	0.681231	10.3621	8.43255	2.13527	33.6551	12.757	47.3822	26.5285	45.1018	7.03638	21.1795	5632.12	11	12	Mato Grosso do Sul	2015	32.5166	12.5604	46.9383	26.605	44.4971	7.59304	5555.49	30.4193	12.0363	46.2461	26.6607	43.5807	8.50593	5404.2	27.6712	12.0638	45.6246	26.6759	42.6018	9.43075	5369.73	26.0438	11.967	45.2947	26.6919	41.8758	10.045	5320.63
133.96	43.3031	27.3	36	0.819167	10.124	8.52525	2.01358	29.4237	9.4591	50.6319	22.5943	43.8988	8.3585	21.6075	4220.74	12	12	Minas Gerais	2015	28.3156	9.0342	50.0125	22.9154	43.3133	8.95425	4035.67	26.4629	8.1804	49.0478	23.0424	42.4465	9.89177	3673.81	23.9716	8.0633	47.9233	22.8516	41.5233	10.8241	3627.22	22.6255	7.9661	47.5676	22.6515	40.821	11.446	3586.19
132.71	20.0299	11.4	39	0.716042	9.69131	9.29165	1.79023	27.7658	12.1053	44.9798	20.8594	38.6998	6.02226	15.9174	5197.86	13	12	Pará	2015	26.5446	11.622	44.541	20.8319	38.2894	6.53882	5040.75	24.4461	10.7501	43.8588	20.8301	37.7303	7.3049	4717.27	21.8214	10.5766	43.2593	20.8965	37.1717	7.98459	4610.42	20.3848	10.471	43.0197	20.9981	36.7411	8.411	4520.95
161.34	38.0514	10.9	5	0.784818	9.56496	9.04068	2.0513	25.8896	13.6152	44.8539	20.0029	38.2963	6.86195	17.1132	5868.67	14	12	Paraíba	2015	24.9462	13.1001	44.49	20.0095	37.9073	7.41039	5687.05	23.3208	12.1389	43.8659	20.0347	37.3774	8.22243	5326.48	21.2477	12.0553	43.2146	20.1141	36.8429	8.9906	5241.3	19.8618	11.9825	42.8573	20.2306	36.4268	9.46282	5161.54
162.15	70.4428	27.1	24	0.782616	10.4381	9.34237	2.45341	32.6367	11.541	47.0852	26.4765	47.0165	9.79086	25.3409	5047.74	15	12	Paraná	2015	31.5729	11.1507	46.699	26.5121	46.4252	10.6901	4909.15	29.5976	10.4097	46.1373	26.5566	45.519	12.1716	4640.9	27.2529	10.3954	45.6862	26.636	44.5083	13.694	4603.15	25.8884	10.3704	45.4397	26.7509	43.7154	14.6624	4559.45
192.26	34	16.7	3	0.794733	9.73397	9.00458	2.14871	28.3649	13.3226	45.5031	23.1953	39.0993	7.45693	19.5285	5753.03	16	12	Pernambuco	2015	27.2304	12.9296	45.0967	23.2336	38.6231	8.00745	5614.29	25.1725	12.196	44.4472	23.2791	37.9277	8.87411	5350.65	22.8039	12.1881	43.8809	23.3505	37.2018	9.74911	5301.79	21.4681	12.1612	43.5935	23.4492	36.6588	10.3376	5251.33
154.83	21.875	9.2	30	0.770228	9.41106	8.8351	2.10829	24.7247	12.0428	43.746	19.1808	37.2294	6.83271	14.7622	5244.24	17	12	Piauí	2015	23.5534	11.5623	43.3814	19.1917	36.9777	7.30881	5086.87	21.5108	10.631	42.7792	19.2155	36.5863	8.00725	4749.98	19.1554	10.3621	42.2025	19.2851	36.1522	8.70109	4616.42	17.6937	10.157	41.896	19.3906	35.8178	9.14198	4501.31
165.9	47.0319	38	31	0.828041	10.5953	9.19804	2.33486	32.4046	11.8513	42.1436	26.4105	50.4347	8.37947	22.133	5235.21	18	12	Rio de Janeiro	2015	31.4967	11.5748	41.7543	26.3643	49.8022	9.10017	5143.73	30.0886	10.9859	41.1567	26.3494	48.7956	10.2317	4948.61	28.3684	10.867	40.6177	26.4182	47.6297	11.2947	4873.05	27.1143	10.7847	40.2831	26.5277	46.7037	11.9921	4812.32
129.65	41.7222	16.4	5	0.799565	9.71682	8.84522	2.08	28.854	12.8689	45.6961	22.1998	39.4867	7.59382	18.186	5569.68	19	12	Rio Grande do Norte	2015	27.7806	12.4102	45.2772	22.2137	39.0553	8.19339	5411.62	25.747	11.5432	44.5661	22.2468	38.4382	9.07876	5096.1	23.1792	11.3911	43.8745	22.324	37.7989	9.89738	5001.26	21.5856	11.2872	43.4887	22.4284	37.3125	10.402	4925.72
146.15	81.4789	25.2	41	0.780295	10.4371	8.29765	2.80457	35.0789	9.7589	45.6339	26.6767	47.8683	12.0239	28.8351	4292.44	20	12	Rio Grande do Sul	2015	34.3134	9.3052	45.2835	26.8823	47.3635	13.1918	4117.67	32.8324	8.4979	44.7221	27.0982	46.5673	15.2182	3792.93	30.7739	8.5073	44.1564	27.2823	45.6366	17.3161	3795.51	29.4608	8.4997	43.6944	27.4744	44.8831	18.5809	3782.84
157.27	31.8078	11.8	19	0.694335	9.94035	8.02723	2.46465	31.645	12.7343	46.3939	21.4071	43.6652	8.58743	19.5313	5539.13	21	12	Rondônia	2015	30.3665	12.5439	45.9512	21.3592	43.1019	9.23003	5475.99	28.0261	12.1629	45.2482	21.3242	42.2448	10.1979	5352.56	25.2088	12.8799	44.6068	21.3378	41.3213	11.0914	5610.29	23.5173	13.2715	44.2502	21.3783	40.6286	11.6644	5738.95
154.06	21.7213	7.3	22	0.736321	9.94159	8.88911	1.67147	31.3906	14.5523	45.6707	17.4091	42.8875	8.11516	18.6043	6285.04	22	12	Roraima	2015	30.3372	14.3801	45.2901	17.4156	42.4676	8.74327	6215.32	28.612	14.0614	44.7123	17.4471	41.8287	9.67571	6092.23	26.2332	14.3807	44.1618	17.5427	41.1087	10.5847	6221.36	24.5857	14.5352	43.8657	17.676	40.5318	11.1638	6272.71
155.45	87.0612	23.9	19	0.765502	10.5063	8.38743	2.33596	33.1498	10.3073	43.3545	25.9037	51.0419	9.70311	24.5396	4609.07	23	12	Santa Catarina	2015	32.1349	10.2071	42.9813	25.8034	50.3956	10.3702	4574.21	30.4611	9.9886	42.426	25.7484	49.4348	11.4749	4506.94	28.3368	10.2703	41.9404	25.8164	48.3328	12.649	4585.25	27.1202	10.4472	41.6364	25.937	47.407	13.4447	4629
144.07	63.7857	44.5	15	0.871508	10.6974	8.7126	2.14211	33.6718	10.7687	46.8357	29.2668	49.4754	9.46807	23.8008	4701.13	24	12	São Paulo	2015	32.4786	10.3767	46.4344	30.5433	48.9623	10.3011	4560.72	30.309	9.651	45.8866	31.6064	48.1195	11.6378	4299.95	27.836	9.859	45.4558	32.0589	47.0973	12.9962	4354.67	26.3071	9.9646	45.2507	32.4336	46.2562	13.8552	4368.07
153.44	26.9198	15	30	0.732204	9.7543	9.39808	1.37098	28.7125	13.6062	45.7168	27.3164	40.446	5.60927	16.0117	5921.65	25	12	Sergipe	2015	27.8025	13.117	45.3809	27.3203	40.0666	6.04001	5737.75	26.0705	12.1622	44.8287	27.3237	39.5224	6.66562	5389.67	23.6724	12.3502	44.2269	27.3394	38.9433	7.21756	5413.46	22.211	12.4465	43.8885	27.3708	38.4869	7.55978	5420.83
154.28	23.9305	7	11	0.715613	9.85723	8.44529	1.64967	28.283	12.3922	45.3855	15.1217	40.3301	7.09455	17.5079	5376.8	26	12	Tocantins	2015	27.0312	11.8557	44.9002	15.0592	39.9287	7.54841	5190.27	24.7031	10.8994	44.0708	15.0261	39.3308	8.20933	4837.82	21.4588	10.9121	43.2384	15.0737	38.6694	8.80522	4798.84	19.4614	10.9034	42.756	15.1581	38.1433	9.17499	4753.66
142.01	18.5096	5.7	18	0.682746	9.72269	8.39365	1.69584	30.3502	11.3372	45.8893	19.3123	40.3925	10.8963	21.3073	4909.4	1	13	Acre	2016	29.6151	11.4677	45.5773	19.3223	40.1021	11.8401	4962.08	27.7132	10.444	44.8429	19.3631	39.6346	13.236	4605.59	25.3079	10.2671	44.1593	19.4227	39.1247	14.3405	4524.56	23.6195	10.2779	43.7145	19.524	38.6821	15.0213	4490.06
208.75	25.1908	12.8	14	0.73483	9.62768	8.93144	1.83484	28.2271	15.0631	44.6394	25.7493	38.0126	5.8386	17.736	6543	2	13	Alagoas	2016	27.4951	15.3341	44.3718	25.7916	37.7003	6.37319	6656.1	25.7045	14.0293	43.7272	25.8428	37.2416	7.19797	6142	23.3547	13.6604	43.1837	25.8711	36.7965	7.96043	5950.72	21.8931	13.5138	42.8496	25.916	36.4356	8.47268	5846.64
126.9	21.0918	10.7	35	0.759556	9.81686	8.97684	1.41724	32.2156	10.5521	46.6443	20.0313	42.2078	7.0243	16.2216	4647.11	3	13	Amapá	2016	31.4818	10.4984	46.3125	20.0213	41.9206	7.51435	4636.51	29.9015	9.3893	45.612	20.0424	41.4651	8.28022	4233.29	27.9275	9.186	45.1408	20.0988	40.9783	8.90873	4140.45	26.7206	9.158	44.893	20.2014	40.5545	9.31675	4096.74
125.21	19.4962	14.5	29	0.866237	10.0845	8.17827	1.43995	31.6161	11.3872	46.1884	16.309	44.4628	6.04221	15.6594	4975.52	4	13	Amazonas	2016	30.8722	11.4204	45.8531	16.2599	44.1921	6.50345	4992.11	29.0914	10.2812	45.1575	16.2562	43.7607	7.22801	4593.68	26.8667	10.0356	44.6034	16.3287	43.2958	7.84081	4479.35	25.4252	9.9616	44.2904	16.4607	42.8881	8.23987	4412.84
138.44	18.3011	11.5	24	0.776509	9.78578	9.57698	1.85575	29.1397	11.9082	45.5453	24.9977	39.6194	5.17853	16.4515	5262	5	13	Bahia	2016	28.4825	12.0484	45.2885	24.8775	39.2842	5.57288	5333.42	26.8707	11.0657	44.705	24.775	38.7697	6.23999	4993.87	24.5397	10.8259	44.106	24.7719	38.2408	6.92425	4873.4	22.8372	10.6929	43.69	24.8003	37.8058	7.41909	4779.12
160.79	29.2678	14.7	15	0.789309	9.65067	9.33211	1.80623	29.4629	11.0628	45.4787	21.7147	38.167	7.07712	17.4108	4834.39	6	13	Ceará	2016	28.7105	11.1705	45.2188	21.7648	37.7872	7.7307	4876	26.9123	10.2126	44.5882	21.8338	37.2293	8.68282	4544.89	24.3766	9.8506	43.9756	21.8847	36.6866	9.47882	4384.9	22.5211	9.6494	43.5624	21.9586	36.2665	9.98657	4279.66
161.77	39.6977	31.2	26	0.747877	10.2519	8.52777	1.97312	31.4253	11.1643	46.7761	20.7785	49.0203	6.65054	19.4925	4907	7	13	Espírito Santo	2016	30.4298	11.3404	46.4036	20.7358	48.2753	7.27048	4989.9	28.2589	10.4636	45.677	20.7273	47.1288	8.29222	4674.71	25.6533	10.2802	45.0473	20.7776	45.938	9.29393	4594.39	23.9301	10.2288	44.6589	20.8772	45.0343	9.98526	4549.07
149.42	37.4781	17.7	24	0.783067	10.2115	8.75855	2.63584	32.287	10.7773	46.4894	20.4828	44.0334	7.40313	22.0269	4763.51	8	13	Goiás	2016	31.41	10.959	46.1469	20.4965	43.502	8.12463	4847.76	29.3327	10.14	45.4063	20.5394	42.658	9.31451	4556.51	26.5384	9.9034	44.7894	20.5984	41.7535	10.4149	4456.57	24.6823	9.7936	44.4092	20.6984	41.0515	11.1639	4386.79
179.79	20.2401	7.2	14	0.716927	9.42398	9.36421	1.79509	23.9257	12.365	43.3137	19.7201	36.4295	5.45446	15.001	5488.9	9	13	Maranhão	2016	23.0801	12.5048	43.0063	19.6599	36.159	5.85682	5547.16	20.9867	11.5332	42.3098	19.6205	35.7457	6.4818	5228.55	18.5699	11.0867	41.7064	19.6397	35.3232	7.08153	5032.7	17.0242	10.8001	41.3452	19.6947	35.0019	7.51305	4886.44
141.57	32.8676	18	18	0.699514	10.5371	9.31932	2.05801	35.1978	11.8173	47.1228	20.0296	48.7571	7.10569	19.6037	5166.03	10	13	Mato Grosso	2016	34.2886	11.9368	46.7764	19.9146	48.1616	7.71376	5215.88	32.295	10.8225	46.075	19.8291	47.2103	8.72975	4826.34	29.5704	10.6758	45.4173	19.8507	46.178	9.67177	4747.92	27.2987	10.7205	44.974	19.9058	45.3477	10.3202	4717.54
159.54	44.5874	24.9	34	0.675015	10.4794	8.4326	2.08956	34.0227	12.5348	47.533	26.4835	45.3975	6.78266	21.1154	5516.92	11	13	Mato Grosso do Sul	2016	33.1248	12.7316	47.1806	26.5696	44.8011	7.30179	5610.55	31.155	12.1524	46.4441	26.6522	43.8853	8.20783	5430.84	28.6089	12.0795	45.8243	26.6693	42.9432	9.10846	5386.31	26.8172	12.0323	45.4449	26.6835	42.2459	9.74811	5347.89
131.08	41.9518	26.2	34	0.810631	10.1778	8.51096	1.99128	29.7531	9.3113	50.8708	22.3816	44.1863	8.07462	21.5369	4136.51	12	13	Minas Gerais	2016	28.9062	9.3379	50.3406	22.7743	43.607	8.6452	4165.93	27.1161	8.3495	49.3431	23.0557	42.7305	9.59137	3741.45	24.814	8.1038	48.2907	22.9287	41.849	10.497	3642.93	23.232	8.0202	47.6592	22.7595	41.1805	11.1463	3608.92
131.05	19.1768	11	38	0.701392	9.72703	9.31922	1.7587	28.1341	11.8358	45.1265	20.8844	38.9073	5.76789	15.8261	5099.03	13	13	Pará	2016	27.1901	11.9635	44.7828	20.8422	38.4928	6.27294	5151.16	25.1586	10.9013	44.0486	20.8269	37.9051	7.06839	4784.81	22.6836	10.6252	43.4487	20.8627	37.37	7.75295	4650.58	21.0174	10.5307	43.1092	20.9417	36.9619	8.2076	4566.91
164.08	37.0299	11.1	5	0.780546	9.61945	9.06335	2.0795	26.1383	13.2605	44.9603	20.0084	38.4933	6.58378	17.0027	5735.58	14	13	Paraíba	2016	25.4522	13.4825	44.6933	20.0039	38.1	7.13031	5815.44	23.8283	12.3019	44.0527	20.0268	37.5432	7.96733	5395.02	21.9729	12.0709	43.4318	20.0746	37.0335	8.72629	5275.32	20.513	12.0411	43.018	20.1662	36.6405	9.24187	5203.03
160.58	68.587	27.1	23	0.772889	10.5042	9.35875	2.42665	32.9583	11.2231	47.2191	26.4644	47.3006	9.38495	25.2159	4918.15	15	13	Paraná	2016	32.1448	11.4325	46.9084	26.4932	46.7238	10.2185	5006.26	30.3055	10.5431	46.2876	26.5463	45.8202	11.6889	4690.78	28.0257	10.3868	45.8303	26.5967	44.8697	13.1639	4617.34	26.5535	10.3998	45.5552	26.6875	44.1233	14.2052	4584.56
197.07	32.2401	15.6	2	0.790401	9.8006	9.02241	2.15681	28.6728	13.1974	45.6291	23.18	39.3354	7.19227	19.4474	5705.28	16	13	Pernambuco	2016	27.8361	13.219	45.3225	23.2139	38.8612	7.72212	5710.86	25.8927	12.3191	44.6298	23.2683	38.1544	8.59592	5398.94	23.5816	12.1815	44.0624	23.3161	37.4561	9.44062	5321.68	22.1144	12.1938	43.721	23.395	36.9359	10.0538	5278.33
151.2	22.9982	9.3	29	0.769381	9.45618	8.83313	2.12337	25.0219	11.8198	43.8571	19.1825	37.3492	6.57501	14.7394	5166.77	17	13	Piauí	2016	24.1875	11.9051	43.5841	19.1845	37.1052	7.0683	5196.78	22.1796	10.8171	42.9543	19.2091	36.7172	7.7843	4826.7	19.9509	10.4525	42.3907	19.2497	36.3061	8.45936	4664.61	18.3865	10.2681	42.0338	19.3322	35.9894	8.93393	4562.51
169.09	45.9284	35.9	31	0.832271	10.5432	9.20088	2.24626	32.6987	11.4865	42.2867	26.4474	50.7333	8.04884	21.9894	5082.22	18	13	Rio de Janeiro	2016	31.9855	11.7869	41.963	26.3831	50.1236	8.72381	5210.56	30.5259	11.0963	41.332	26.3484	49.1362	9.87554	4986.91	29.014	10.9071	40.7935	26.3824	48.0489	10.9261	4904.34	27.7326	10.8295	40.4472	26.4667	47.1811	11.6561	4841.04
130.01	37.2824	16.3	4	0.800925	9.76912	8.85469	2.00236	29.1494	12.6087	45.8223	22.2003	39.7015	7.28581	18.1479	5465.68	19	13	Rio Grande do Norte	2016	28.362	12.7398	45.5109	22.2049	39.2705	7.88719	5521.91	26.4633	11.7032	44.7774	22.2363	38.6368	8.80156	5159.66	24.0616	11.4401	44.102	22.2875	38.0245	9.61664	5037.21	22.3289	11.3479	43.6662	22.3711	37.5614	10.1649	4963.47
148.26	82.4018	24.7	43	0.776248	10.5066	8.24859	2.78388	35.3115	9.6756	45.757	26.5712	48.107	11.5408	28.5913	4248.44	20	13	Rio Grande do Sul	2016	34.7426	9.6212	45.4716	26.7822	47.6198	12.5682	4238.82	33.392	8.6418	44.8934	27.0456	46.8353	14.5548	3850.34	31.4951	8.4915	44.3503	27.207	45.9742	16.5885	3791.54	30.1091	8.5166	43.9415	27.3714	45.2726	18.0011	3794.6
155.56	30.0832	10.9	15	0.690432	10.0583	8.05352	2.46635	32.0492	12.3124	46.5418	21.4392	43.9392	8.26331	19.4864	5370.49	21	13	Rondônia	2016	31.0473	12.693	46.1932	21.3805	43.3855	8.90146	5522.12	28.8383	12.235	45.4524	21.3313	42.5297	9.88994	5372.25	26.1489	12.5304	44.8139	21.327	41.6449	10.7869	5493.68	24.3281	13.1846	44.4165	21.355	40.9823	11.3879	5705.16
153.72	23.7443	6.6	22	0.732934	10.1256	8.87339	1.66731	31.7317	14.4316	45.8115	17.4158	43.0894	7.79166	18.4819	6241.99	22	13	Roraima	2016	30.8959	14.5059	45.4956	17.4096	42.6795	8.42374	6263.88	29.1587	14.1176	44.8768	17.4361	42.0401	9.3795	6110.79	27.1093	14.2235	44.3413	17.4966	41.3686	10.2691	6164.69	25.3743	14.5092	44	17.6026	40.8295	10.8895	6264.23
155.12	84.9366	23.7	18	0.755703	10.5299	8.37299	2.26139	33.4651	10.0763	43.499	25.9739	51.3531	9.39955	24.4211	4508.3	23	13	Santa Catarina	2016	32.6736	10.2826	43.1801	25.847	50.7212	10.0211	4598.99	30.9825	10.0356	42.586	25.7545	49.7477	11.1116	4518.65	29.0545	10.1296	42.0994	25.7786	48.7395	12.2345	4548.74	27.6914	10.3986	41.7857	25.8692	47.8882	13.0599	4616.03
146.77	63.4738	43.4	14	0.870776	10.7459	8.71985	2.0853	34.0446	10.5823	46.99	28.5314	49.7117	9.07608	23.6045	4621.87	24	13	São Paulo	2016	33.1123	10.6595	46.6482	29.9456	49.225	9.87007	4658.87	31.0489	9.7743	46.0291	31.3981	48.4076	11.1998	4344.36	28.6445	9.7511	45.5903	31.8912	47.4707	12.5278	4329.1	26.9886	9.9512	45.3401	32.2405	46.6921	13.4479	4371.64
154.2	22.164	15.2	30	0.737925	9.77337	9.42853	1.35145	28.9547	13.2394	45.8232	27.3166	40.6338	5.39288	15.9433	5771.96	25	13	Sergipe	2016	28.3032	13.4874	45.5656	27.318	40.2562	5.81909	5867.53	26.6572	12.3226	44.9927	27.3241	39.6974	6.47458	5449.29	24.4673	12.2579	44.4295	27.3298	39.1509	7.02829	5400.38	22.9175	12.4334	44.0417	27.3531	38.7218	7.39854	5422.56
152.85	22.237	7.3	10	0.716685	9.95831	8.44924	1.62765	28.6471	12.2358	45.5418	15.1665	40.5257	6.85375	17.4453	5322.74	26	13	Tocantins	2016	27.7093	12.2336	45.1683	15.0861	40.1304	7.31731	5319.5	25.5163	11.0618	44.3242	15.0296	39.5269	8.00355	4902.75	22.5661	10.882	43.5142	15.0473	38.9075	8.60147	4812.44	20.3977	10.9368	42.9815	15.1107	38.4145	9.00017	4780.32
142.63	19.8091	5.8	17	0.683552	9.74751	8.4164	1.6516	30.5978	11.0767	45.9952	19.319	40.5246	10.3871	21.1607	4798.08	1	14	Acre	2017	30.0874	11.6055	45.7623	19.3141	40.2509	11.3849	5009.58	28.4171	10.7534	45.0896	19.3489	39.7918	12.7872	4719.53	26.2027	10.2794	44.3978	19.392	39.3132	13.9844	4538.26	24.4349	10.2708	43.9274	19.4668	38.9141	14.6908	4508.75
205.95	24.3291	12.5	12	0.717189	9.68664	8.94451	1.80661	28.4564	14.6186	44.7265	25.7305	38.164	5.56816	17.6075	6348.44	2	14	Alagoas	2017	27.9582	15.456	44.534	25.7702	37.8573	6.10996	6719.79	26.3289	14.4413	43.9396	25.8294	37.3902	6.92546	6313.42	24.184	13.7407	43.3697	25.8575	36.9558	7.70171	5996.77	22.5886	13.5885	43.0069	25.8906	36.623	8.22135	5901.52
126.47	20.1493	10.1	33	0.760111	9.86794	9.00673	1.10753	32.489	10.4217	46.7663	20.0489	42.3394	6.77297	16.1765	4585.07	3	14	Amapá	2017	31.9298	10.6619	46.5042	20.0227	42.0674	7.27152	4692.2	30.4288	9.7266	45.8319	20.0329	41.617	8.03132	4361.46	28.6214	9.2111	45.2913	20.0682	41.1583	8.70243	4157.96	27.2987	9.1719	45.0057	20.1433	40.7768	9.116	4119.94
119.48	19.5953	14.5	30	0.864348	10.1155	8.22286	1.41822	31.8811	11.1881	46.3183	16.3525	44.5864	5.80676	15.5855	4893.85	4	14	Amazonas	2017	31.3246	11.5705	46.0441	16.2787	44.3306	6.27469	5044.93	29.7523	10.6287	45.3799	16.2503	43.905	6.99123	4722.01	27.6475	10.081	44.7944	16.289	43.4682	7.63888	4507.4	26.0751	9.9982	44.4292	16.386	43.1022	8.04318	4447.12
135.51	19.6029	11.1	22	0.782179	9.81745	9.58698	1.87536	29.3694	11.6175	45.6384	25.0704	39.778	4.991	16.4887	5135.48	5	14	Bahia	2017	28.9018	12.1554	45.4393	24.9331	39.454	5.37266	5376.12	27.4388	11.3749	44.9015	24.7974	38.9398	6.01295	5103.57	25.4101	10.8864	44.3281	24.7662	38.4317	6.68386	4914.3	23.649	10.7543	43.8867	24.7833	38.032	7.17312	4825.4
159.23	28.5839	14.5	17	0.776868	9.71123	9.33885	1.8453	29.7099	10.8312	45.5677	21.6947	38.3533	6.71599	17.3808	4739.47	6	14	Ceará	2017	29.1816	11.285	45.3763	21.7388	37.9777	7.41792	4917.24	27.5652	10.5188	44.8008	21.8144	37.411	8.37582	4657.49	25.3116	9.9503	44.1956	21.8611	36.8774	9.21362	4430.93	23.4006	9.7499	43.7596	21.9173	36.4828	9.74152	4334.63
161.3	40.0402	30.4	29	0.744212	10.2775	8.5098	1.94154	31.7954	10.8451	46.9347	20.8152	49.3807	6.35468	19.4647	4765.72	7	14	Espírito Santo	2017	31.0303	11.4426	46.6117	20.7525	48.6511	6.95808	5028.95	29.0065	10.7366	45.9124	20.7246	47.512	7.94751	4776.4	26.5806	10.3067	45.264	20.7486	46.3547	8.95056	4611.44	24.7553	10.2557	44.8416	20.8205	45.4976	9.64361	4573.65
146.56	37.0637	17.1	22	0.78465	10.2513	8.747	2.58884	32.5918	10.4479	46.6203	20.4868	44.2844	7.05366	21.9737	4625.06	8	14	Goiás	2017	31.9529	11.0574	46.3452	20.4868	43.772	7.76161	4884.73	30.0871	10.4012	45.6483	20.5249	42.9432	8.91734	4651.28	27.5371	9.9619	44.9978	20.568	42.0731	10.0402	4486.08	25.5795	9.8465	44.5902	20.642	41.4128	10.7954	4422.28
179.57	18.757	6.8	13	0.718413	9.46872	9.38253	1.78276	24.2074	12.0921	43.4201	19.7615	36.5601	5.24831	14.9221	5383.6	9	14	Maranhão	2017	23.6269	12.6044	43.1857	19.6863	36.2955	5.65864	5581.17	21.7233	11.8517	42.5396	19.6274	35.8831	6.27468	5340.6	19.412	11.2238	41.915	19.6251	35.4711	6.87109	5096.07	17.7614	10.9452	41.5108	19.6629	35.1667	7.29933	4962.35
138.4	32.7751	17.7	19	0.703132	10.5538	9.31733	2.05559	35.5261	11.5407	47.2618	20.1024	49.0362	6.81574	19.4571	5057.35	10	14	Mato Grosso	2017	34.8202	12.0709	46.9718	19.9667	48.4648	7.40588	5266.83	32.9892	11.1625	46.3062	19.8451	47.532	8.39028	4950.36	30.6471	10.6625	45.6489	19.8349	46.5481	9.34981	4758.77	28.413	10.7023	45.1891	19.8742	45.7776	10.0002	4734.63
153.75	44.5846	25.3	35	0.679388	10.5155	8.40988	2.02216	34.3444	12.2333	47.671	26.4362	45.6868	6.54056	21.1273	5398.94	11	14	Mato Grosso do Sul	2017	33.6551	12.757	47.3822	26.5285	45.1018	7.03638	5632.12	31.8559	12.3381	46.6837	26.6331	44.1913	7.89911	5488.43	29.5713	12.0807	46.0348	26.6642	43.2696	8.79579	5397.75	27.6712	12.0638	45.6246	26.6759	42.6018	9.43075	5369.73
127.31	41.0077	25.4	33	0.814669	10.2274	8.48786	1.93907	30.0549	9.1373	51.0966	22.1426	44.4668	7.79624	21.5449	4044.18	12	14	Minas Gerais	2017	29.4237	9.4591	50.6319	22.5943	43.8988	8.3585	4220.74	27.6735	8.6659	49.6722	23.0113	43.0203	9.27401	3878.13	25.6541	8.1442	48.6904	22.992	42.1569	10.1813	3657.85	23.9716	8.0633	47.9233	22.8516	41.5233	10.8241	3627.22
129.51	19.4911	10.4	38	0.713909	9.83884	9.33693	1.71076	28.4764	11.5568	45.2529	20.9185	39.1124	5.51234	15.7615	4983.94	13	14	Pará	2017	27.7658	12.1053	44.9798	20.8594	38.6998	6.02226	5197.86	25.8769	11.225	44.286	20.8271	38.0925	6.80837	4905.64	23.553	10.6839	43.6559	20.8406	37.5564	7.52322	4686.49	21.8214	10.5766	43.2593	20.8965	37.1717	7.98459	4610.42
162.6	34.593	10.8	5	0.780075	9.6679	9.07223	2.05405	26.3866	12.8843	45.0505	20.0223	38.6883	6.30273	16.9097	5586.89	14	14	Paraíba	2017	25.8896	13.6152	44.8539	20.0029	38.2963	6.86195	5868.67	24.382	12.6611	44.2685	20.0178	37.7208	7.69294	5531.06	22.6576	12.0979	43.6542	20.048	37.2118	8.46524	5304.06	21.2477	12.0553	43.2146	20.1141	36.8429	8.9906	5241.3
154.3	68.9218	26.6	23	0.773287	10.5423	9.3755	2.44409	33.2578	10.909	47.3504	26.4594	47.5736	9.00442	25.167	4783.41	15	14	Paraná	2017	32.6367	11.541	47.0852	26.4765	47.0165	9.79086	5047.74	30.9579	10.8194	46.4833	26.5306	46.1231	11.1872	4792.09	28.787	10.3903	45.9817	26.5701	45.2068	12.6469	4629.22	27.2529	10.3954	45.6862	26.636	44.5083	13.694	4603.15
190.47	31.4198	15.2	2	0.790753	9.87874	9.03072	2.13754	28.9861	13.014	45.7383	23.1701	39.5675	6.93197	19.4302	5635.14	16	14	Pernambuco	2017	28.3649	13.3226	45.5031	23.1953	39.0993	7.45693	5753.03	26.5823	12.5902	44.8559	23.2524	38.3868	8.3027	5498.56	24.3492	12.1843	44.2549	23.2922	37.6982	9.14409	5337.98	22.8039	12.1881	43.8809	23.3505	37.2018	9.74911	5301.79
149.51	20.7838	9.5	30	0.762321	9.5437	8.81594	2.12654	25.317	11.5737	43.9521	19.1916	37.4637	6.30532	14.7592	5071.67	17	14	Piauí	2017	24.7247	12.0428	43.746	19.1808	37.2294	6.83271	5244.24	22.8644	11.1594	43.1631	19.2006	36.848	7.5494	4951.26	20.7196	10.5468	42.5868	19.2264	36.4509	8.22354	4708.61	19.1554	10.3621	42.2025	19.2851	36.1522	8.70109	4616.42
161.93	44.6597	34	31	0.830275	10.5858	9.20582	2.17654	32.9738	11.0622	42.4251	26.4948	51.0176	7.73413	21.8725	4905.27	18	14	Rio de Janeiro	2017	32.4046	11.8513	42.1436	26.4105	50.4347	8.37947	5235.21	30.9757	11.3152	41.5375	26.3531	49.4724	9.49087	5060.57	29.5431	10.9512	40.9735	26.3594	48.4378	10.5667	4930.86	28.3684	10.867	40.6177	26.4182	47.6297	11.2947	4873.05
127.43	36.9553	15.5	5	0.792442	9.83402	8.85714	2.06329	29.4212	12.3339	45.9305	22.2078	39.9126	6.96578	18.1489	5354.76	19	14	Rio Grande do Norte	2017	28.854	12.8689	45.6961	22.1998	39.4867	7.59382	5569.68	27.1618	12.0223	45.0234	22.2248	38.8432	8.50218	5277.85	24.8974	11.4972	44.3366	22.2617	38.2377	9.33883	5069.45	23.1792	11.3911	43.8745	22.324	37.7989	9.89738	5001.26
145.99	80.5099	24.2	42	0.781079	10.5373	8.18978	2.75051	35.5045	9.5637	45.8726	26.4709	48.3341	11.1172	28.4183	4189.76	20	14	Rio Grande do Sul	2017	35.0789	9.7589	45.6339	26.6767	47.8683	12.0239	4292.44	33.8354	8.9426	45.0856	26.9718	47.1014	13.8656	3973.38	32.1842	8.4856	44.5349	27.1456	46.2847	15.8732	3788.68	30.7739	8.5073	44.1564	27.2823	45.6366	17.3161	3795.51
154.08	31.7552	10.3	14	0.685438	10.1407	8.04957	2.46	32.4117	11.8687	46.6736	21.4771	44.2056	7.93698	19.4875	5193.57	21	14	Rondônia	2017	31.645	12.7343	46.3939	21.4071	43.6652	8.58743	5539.13	29.6324	12.3725	45.6954	21.3429	42.816	9.56321	5419.71	27.0616	12.2597	45.0303	21.3224	41.9529	10.4857	5394.65	25.2088	12.8799	44.6068	21.3378	41.3213	11.0914	5610.29
156.37	23.1441	6.4	21	0.732573	10.1843	8.84203	1.66588	32.0496	14.2755	45.9389	17.4316	43.2831	7.45859	18.3854	6183.02	22	14	Roraima	2017	31.3906	14.5523	45.6707	17.4091	42.8875	8.11516	6285.04	29.7441	14.2332	45.0765	17.425	42.2538	9.06514	6158.05	27.9122	14.1063	44.5282	17.4646	41.6088	9.96052	6114.79	26.2332	14.3807	44.1618	17.5427	41.1087	10.5847	6221.36
148.49	83.6168	23.1	17	0.760057	10.5937	8.35849	2.19775	33.7795	9.8436	43.6447	26.0579	51.6501	9.11169	24.4164	4406.85	23	14	Santa Catarina	2017	33.1498	10.3073	43.3545	25.9037	51.0419	9.70311	4609.07	31.5783	10.1148	42.7771	25.7727	50.0695	10.7383	4544.25	29.8095	10.0225	42.2617	25.7559	49.1073	11.8368	4518.61	28.3368	10.2703	41.9404	25.8164	48.3328	12.649	4585.25
144.18	62.1915	41.3	16	0.868631	10.7755	8.73378	2.06529	34.3753	10.3325	47.1459	27.7638	49.9319	8.69849	23.4684	4514.72	24	14	São Paulo	2017	33.6718	10.7687	46.8357	29.2668	49.4754	9.46807	4701.13	31.8027	10.0446	46.2198	31.0356	48.6892	10.749	4443.58	29.463	9.6691	45.7364	31.7395	47.8117	12.0674	4306.88	27.836	9.859	45.4558	32.0589	47.0973	12.9962	4354.67
155.1	21.2329	14.6	31	0.730294	9.80939	9.44815	1.34851	29.1854	12.8484	45.9179	27.3192	40.8174	5.17232	15.9105	5618.08	25	14	Sergipe	2017	28.7125	13.6062	45.7168	27.3164	40.446	5.60927	5921.65	27.2498	12.678	45.1832	27.3226	39.8796	6.26211	5581.83	25.2807	12.1884	44.6351	27.3246	39.3441	6.84104	5390.17	23.6724	12.3502	44.2269	27.3394	38.9433	7.21756	5413.46
153.24	25.2	7.3	12	0.718403	10.025	8.43147	1.67388	28.9798	12.0458	45.6748	15.221	40.7153	6.60031	17.3968	5248.38	26	14	Tocantins	2017	28.283	12.3922	45.3855	15.1217	40.3301	7.09455	5376.8	26.2776	11.4177	44.6096	15.0405	39.7269	7.78006	5035.79	23.6752	10.8738	43.7961	15.0314	39.1281	8.39962	4824.36	21.4588	10.9121	43.2384	15.0737	38.6694	8.80522	4798.84
																																		27.0325	10.3113	44.6302	19.375	39.4789	13.6351	4550.63	25.3079	10.2671	44.1593	19.4227	39.1247	14.3405	4524.56
																																		25.0068	13.8144	43.5543	25.8502	37.1002	7.45577	6042.23	23.3547	13.6604	43.1837	25.8711	36.7965	7.96043	5950.72
																																		29.3018	9.2346	45.4504	20.0519	41.3161	8.50385	4172.16	27.9275	9.186	45.1408	20.0988	40.9783	8.90873	4140.45
																																		28.4214	10.1236	44.9829	16.2671	43.619	7.44371	4529.12	26.8667	10.0356	44.6034	16.3287	43.2958	7.84081	4479.35
																																		26.2307	10.9161	44.5326	24.7658	38.604	6.46204	4939.29	24.5397	10.8259	44.106	24.7719	38.2408	6.92425	4873.4
																																		26.2017	10.0393	44.4046	21.847	37.0547	8.96006	4473.17	24.3766	9.8506	43.9756	21.8847	36.6866	9.47882	4384.9
																																		27.502	10.3304	45.4793	20.7337	46.7472	8.62627	4624.91	25.6533	10.2802	45.0473	20.7776	45.938	9.29393	4594.39
																																		28.5029	9.9987	45.2066	20.5512	42.3711	9.68718	4507.22	26.5384	9.9034	44.7894	20.5984	41.7535	10.4149	4456.57
																																		20.2606	11.3346	42.1196	19.6193	35.6101	6.67854	5151	18.5699	11.0867	41.7064	19.6397	35.3232	7.08153	5032.7
																																		31.5521	10.6721	45.8743	19.8267	46.8871	9.04803	4768.51	29.5704	10.6758	45.4173	19.8507	46.178	9.67177	4747.92
																																		30.4193	12.0363	46.2461	26.6607	43.5807	8.50593	5404.2	28.6089	12.0795	45.8243	26.6693	42.9432	9.10846	5386.31
																																		26.4629	8.1804	49.0478	23.0424	42.4465	9.89177	3673.81	24.814	8.1038	48.2907	22.9287	41.849	10.497	3642.93
																																		24.4461	10.7501	43.8588	20.8301	37.7303	7.3049	4717.27	22.6836	10.6252	43.4487	20.8627	37.37	7.75295	4650.58
																																		23.3208	12.1389	43.8659	20.0347	37.3774	8.22243	5326.48	21.9729	12.0709	43.4318	20.0746	37.0335	8.72629	5275.32
																																		29.5976	10.4097	46.1373	26.5566	45.519	12.1716	4640.9	28.0257	10.3868	45.8303	26.5967	44.8697	13.1639	4617.34
																																		25.1725	12.196	44.4472	23.2791	37.9277	8.87411	5350.65	23.5816	12.1815	44.0624	23.3161	37.4561	9.44062	5321.68
																																		21.5108	10.631	42.7792	19.2155	36.5863	8.00725	4749.98	19.9509	10.4525	42.3907	19.2497	36.3061	8.45936	4664.61
																																		30.0886	10.9859	41.1567	26.3494	48.7956	10.2317	4948.61	29.014	10.9071	40.7935	26.3824	48.0489	10.9261	4904.34
																																		25.747	11.5432	44.5661	22.2468	38.4382	9.07876	5096.1	24.0616	11.4401	44.102	22.2875	38.0245	9.61664	5037.21
																																		32.8324	8.4979	44.7221	27.0982	46.5673	15.2182	3792.93	31.4951	8.4915	44.3503	27.207	45.9742	16.5885	3791.54
																																		28.0261	12.1629	45.2482	21.3242	42.2448	10.1979	5352.56	26.1489	12.5304	44.8139	21.327	41.6449	10.7869	5493.68
																																		28.612	14.0614	44.7123	17.4471	41.8287	9.67571	6092.23	27.1093	14.2235	44.3413	17.4966	41.3686	10.2691	6164.69
																																		30.4611	9.9886	42.426	25.7484	49.4348	11.4749	4506.94	29.0545	10.1296	42.0994	25.7786	48.7395	12.2345	4548.74
																																		30.309	9.651	45.8866	31.6064	48.1195	11.6378	4299.95	28.6445	9.7511	45.5903	31.8912	47.4707	12.5278	4329.1
																																		26.0705	12.1622	44.8287	27.3237	39.5224	6.66562	5389.67	24.4673	12.2579	44.4295	27.3298	39.1509	7.02829	5400.38
																																		24.7031	10.8994	44.0708	15.0261	39.3308	8.20933	4837.82	22.5661	10.882	43.5142	15.0473	38.9075	8.60147	4812.44
																																		27.7132	10.444	44.8429	19.3631	39.6346	13.236	4605.59	26.2027	10.2794	44.3978	19.392	39.3132	13.9844	4538.26
																																		25.7045	14.0293	43.7272	25.8428	37.2416	7.19797	6142	24.184	13.7407	43.3697	25.8575	36.9558	7.70171	5996.77
																																		29.9015	9.3893	45.612	20.0424	41.4651	8.28022	4233.29	28.6214	9.2111	45.2913	20.0682	41.1583	8.70243	4157.96
																																		29.0914	10.2812	45.1575	16.2562	43.7607	7.22801	4593.68	27.6475	10.081	44.7944	16.289	43.4682	7.63888	4507.4
																																		26.8707	11.0657	44.705	24.775	38.7697	6.23999	4993.87	25.4101	10.8864	44.3281	24.7662	38.4317	6.68386	4914.3
																																		26.9123	10.2126	44.5882	21.8338	37.2293	8.68282	4544.89	25.3116	9.9503	44.1956	21.8611	36.8774	9.21362	4430.93
																																		28.2589	10.4636	45.677	20.7273	47.1288	8.29222	4674.71	26.5806	10.3067	45.264	20.7486	46.3547	8.95056	4611.44
																																		29.3327	10.14	45.4063	20.5394	42.658	9.31451	4556.51	27.5371	9.9619	44.9978	20.568	42.0731	10.0402	4486.08
																																		20.9867	11.5332	42.3098	19.6205	35.7457	6.4818	5228.55	19.412	11.2238	41.915	19.6251	35.4711	6.87109	5096.07
																																		32.295	10.8225	46.075	19.8291	47.2103	8.72975	4826.34	30.6471	10.6625	45.6489	19.8349	46.5481	9.34981	4758.77
																																		31.155	12.1524	46.4441	26.6522	43.8853	8.20783	5430.84	29.5713	12.0807	46.0348	26.6642	43.2696	8.79579	5397.75
																																		27.1161	8.3495	49.3431	23.0557	42.7305	9.59137	3741.45	25.6541	8.1442	48.6904	22.992	42.1569	10.1813	3657.85
																																		25.1586	10.9013	44.0486	20.8269	37.9051	7.06839	4784.81	23.553	10.6839	43.6559	20.8406	37.5564	7.52322	4686.49
																																		23.8283	12.3019	44.0527	20.0268	37.5432	7.96733	5395.02	22.6576	12.0979	43.6542	20.048	37.2118	8.46524	5304.06
																																		30.3055	10.5431	46.2876	26.5463	45.8202	11.6889	4690.78	28.787	10.3903	45.9817	26.5701	45.2068	12.6469	4629.22
																																		25.8927	12.3191	44.6298	23.2683	38.1544	8.59592	5398.94	24.3492	12.1843	44.2549	23.2922	37.6982	9.14409	5337.98
																																		22.1796	10.8171	42.9543	19.2091	36.7172	7.7843	4826.7	20.7196	10.5468	42.5868	19.2264	36.4509	8.22354	4708.61
																																		30.5259	11.0963	41.332	26.3484	49.1362	9.87554	4986.91	29.5431	10.9512	40.9735	26.3594	48.4378	10.5667	4930.86
																																		26.4633	11.7032	44.7774	22.2363	38.6368	8.80156	5159.66	24.8974	11.4972	44.3366	22.2617	38.2377	9.33883	5069.45
																																		33.392	8.6418	44.8934	27.0456	46.8353	14.5548	3850.34	32.1842	8.4856	44.5349	27.1456	46.2847	15.8732	3788.68
																																		28.8383	12.235	45.4524	21.3313	42.5297	9.88994	5372.25	27.0616	12.2597	45.0303	21.3224	41.9529	10.4857	5394.65
																																		29.1587	14.1176	44.8768	17.4361	42.0401	9.3795	6110.79	27.9122	14.1063	44.5282	17.4646	41.6088	9.96052	6114.79
																																		30.9825	10.0356	42.586	25.7545	49.7477	11.1116	4518.65	29.8095	10.0225	42.2617	25.7559	49.1073	11.8368	4518.61
																																		31.0489	9.7743	46.0291	31.3981	48.4076	11.1998	4344.36	29.463	9.6691	45.7364	31.7395	47.8117	12.0674	4306.88
																																		26.6572	12.3226	44.9927	27.3241	39.6974	6.47458	5449.29	25.2807	12.1884	44.6351	27.3246	39.3441	6.84104	5390.17
																																		25.5163	11.0618	44.3242	15.0296	39.5269	8.00355	4902.75	23.6752	10.8738	43.7961	15.0314	39.1281	8.39962	4824.36
																																		28.4171	10.7534	45.0896	19.3489	39.7918	12.7872	4719.53	27.0325	10.3113	44.6302	19.375	39.4789	13.6351	4550.63
																																		26.3289	14.4413	43.9396	25.8294	37.3902	6.92546	6313.42	25.0068	13.8144	43.5543	25.8502	37.1002	7.45577	6042.23
																																		30.4288	9.7266	45.8319	20.0329	41.617	8.03132	4361.46	29.3018	9.2346	45.4504	20.0519	41.3161	8.50385	4172.16
																																		29.7523	10.6287	45.3799	16.2503	43.905	6.99123	4722.01	28.4214	10.1236	44.9829	16.2671	43.619	7.44371	4529.12
																																		27.4388	11.3749	44.9015	24.7974	38.9398	6.01295	5103.57	26.2307	10.9161	44.5326	24.7658	38.604	6.46204	4939.29
																																		27.5652	10.5188	44.8008	21.8144	37.411	8.37582	4657.49	26.2017	10.0393	44.4046	21.847	37.0547	8.96006	4473.17
																																		29.0065	10.7366	45.9124	20.7246	47.512	7.94751	4776.4	27.502	10.3304	45.4793	20.7337	46.7472	8.62627	4624.91
																																		30.0871	10.4012	45.6483	20.5249	42.9432	8.91734	4651.28	28.5029	9.9987	45.2066	20.5512	42.3711	9.68718	4507.22
																																		21.7233	11.8517	42.5396	19.6274	35.8831	6.27468	5340.6	20.2606	11.3346	42.1196	19.6193	35.6101	6.67854	5151
																																		32.9892	11.1625	46.3062	19.8451	47.532	8.39028	4950.36	31.5521	10.6721	45.8743	19.8267	46.8871	9.04803	4768.51
																																		31.8559	12.3381	46.6837	26.6331	44.1913	7.89911	5488.43	30.4193	12.0363	46.2461	26.6607	43.5807	8.50593	5404.2
																																		27.6735	8.6659	49.6722	23.0113	43.0203	9.27401	3878.13	26.4629	8.1804	49.0478	23.0424	42.4465	9.89177	3673.81
																																		25.8769	11.225	44.286	20.8271	38.0925	6.80837	4905.64	24.4461	10.7501	43.8588	20.8301	37.7303	7.3049	4717.27
																																		24.382	12.6611	44.2685	20.0178	37.7208	7.69294	5531.06	23.3208	12.1389	43.8659	20.0347	37.3774	8.22243	5326.48
																																		30.9579	10.8194	46.4833	26.5306	46.1231	11.1872	4792.09	29.5976	10.4097	46.1373	26.5566	45.519	12.1716	4640.9
																																		26.5823	12.5902	44.8559	23.2524	38.3868	8.3027	5498.56	25.1725	12.196	44.4472	23.2791	37.9277	8.87411	5350.65
																																		22.8644	11.1594	43.1631	19.2006	36.848	7.5494	4951.26	21.5108	10.631	42.7792	19.2155	36.5863	8.00725	4749.98
																																		30.9757	11.3152	41.5375	26.3531	49.4724	9.49087	5060.57	30.0886	10.9859	41.1567	26.3494	48.7956	10.2317	4948.61
																																		27.1618	12.0223	45.0234	22.2248	38.8432	8.50218	5277.85	25.747	11.5432	44.5661	22.2468	38.4382	9.07876	5096.1
																																		33.8354	8.9426	45.0856	26.9718	47.1014	13.8656	3973.38	32.8324	8.4979	44.7221	27.0982	46.5673	15.2182	3792.93
																																		29.6324	12.3725	45.6954	21.3429	42.816	9.56321	5419.71	28.0261	12.1629	45.2482	21.3242	42.2448	10.1979	5352.56
																																		29.7441	14.2332	45.0765	17.425	42.2538	9.06514	6158.05	28.612	14.0614	44.7123	17.4471	41.8287	9.67571	6092.23
																																		31.5783	10.1148	42.7771	25.7727	50.0695	10.7383	4544.25	30.4611	9.9886	42.426	25.7484	49.4348	11.4749	4506.94
																																		31.8027	10.0446	46.2198	31.0356	48.6892	10.749	4443.58	30.309	9.651	45.8866	31.6064	48.1195	11.6378	4299.95
																																		27.2498	12.678	45.1832	27.3226	39.8796	6.26211	5581.83	26.0705	12.1622	44.8287	27.3237	39.5224	6.66562	5389.67
																																		26.2776	11.4177	44.6096	15.0405	39.7269	7.78006	5035.79	24.7031	10.8994	44.0708	15.0261	39.3308	8.20933	4837.82
																																									27.7132	10.444	44.8429	19.3631	39.6346	13.236	4605.59
																																									25.7045	14.0293	43.7272	25.8428	37.2416	7.19797	6142
																																									29.9015	9.3893	45.612	20.0424	41.4651	8.28022	4233.29
																																									29.0914	10.2812	45.1575	16.2562	43.7607	7.22801	4593.68
																																									26.8707	11.0657	44.705	24.775	38.7697	6.23999	4993.87
																																									26.9123	10.2126	44.5882	21.8338	37.2293	8.68282	4544.89
																																									28.2589	10.4636	45.677	20.7273	47.1288	8.29222	4674.71
																																									29.3327	10.14	45.4063	20.5394	42.658	9.31451	4556.51
																																									20.9867	11.5332	42.3098	19.6205	35.7457	6.4818	5228.55
																																									32.295	10.8225	46.075	19.8291	47.2103	8.72975	4826.34
																																									31.155	12.1524	46.4441	26.6522	43.8853	8.20783	5430.84
																																									27.1161	8.3495	49.3431	23.0557	42.7305	9.59137	3741.45
																																									25.1586	10.9013	44.0486	20.8269	37.9051	7.06839	4784.81
																																									23.8283	12.3019	44.0527	20.0268	37.5432	7.96733	5395.02
																																									30.3055	10.5431	46.2876	26.5463	45.8202	11.6889	4690.78
																																									25.8927	12.3191	44.6298	23.2683	38.1544	8.59592	5398.94
																																									22.1796	10.8171	42.9543	19.2091	36.7172	7.7843	4826.7
																																									30.5259	11.0963	41.332	26.3484	49.1362	9.87554	4986.91
																																									26.4633	11.7032	44.7774	22.2363	38.6368	8.80156	5159.66
																																									33.392	8.6418	44.8934	27.0456	46.8353	14.5548	3850.34
																																									28.8383	12.235	45.4524	21.3313	42.5297	9.88994	5372.25
																																									29.1587	14.1176	44.8768	17.4361	42.0401	9.3795	6110.79
																																									30.9825	10.0356	42.586	25.7545	49.7477	11.1116	4518.65
																																									31.0489	9.7743	46.0291	31.3981	48.4076	11.1998	4344.36
																																									26.6572	12.3226	44.9927	27.3241	39.6974	6.47458	5449.29
																																									25.5163	11.0618	44.3242	15.0296	39.5269	8.00355	4902.75
																																									28.4171	10.7534	45.0896	19.3489	39.7918	12.7872	4719.53
																																									26.3289	14.4413	43.9396	25.8294	37.3902	6.92546	6313.42
																																									30.4288	9.7266	45.8319	20.0329	41.617	8.03132	4361.46
																																									29.7523	10.6287	45.3799	16.2503	43.905	6.99123	4722.01
																																									27.4388	11.3749	44.9015	24.7974	38.9398	6.01295	5103.57
																																									27.5652	10.5188	44.8008	21.8144	37.411	8.37582	4657.49
																																									29.0065	10.7366	45.9124	20.7246	47.512	7.94751	4776.4
																																									30.0871	10.4012	45.6483	20.5249	42.9432	8.91734	4651.28
																																									21.7233	11.8517	42.5396	19.6274	35.8831	6.27468	5340.6
																																									32.9892	11.1625	46.3062	19.8451	47.532	8.39028	4950.36
																																									31.8559	12.3381	46.6837	26.6331	44.1913	7.89911	5488.43
																																									27.6735	8.6659	49.6722	23.0113	43.0203	9.27401	3878.13
																																									25.8769	11.225	44.286	20.8271	38.0925	6.80837	4905.64
																																									24.382	12.6611	44.2685	20.0178	37.7208	7.69294	5531.06
																																									30.9579	10.8194	46.4833	26.5306	46.1231	11.1872	4792.09
																																									26.5823	12.5902	44.8559	23.2524	38.3868	8.3027	5498.56
																																									22.8644	11.1594	43.1631	19.2006	36.848	7.5494	4951.26
																																									30.9757	11.3152	41.5375	26.3531	49.4724	9.49087	5060.57
																																									27.1618	12.0223	45.0234	22.2248	38.8432	8.50218	5277.85
																																									33.8354	8.9426	45.0856	26.9718	47.1014	13.8656	3973.38
																																									29.6324	12.3725	45.6954	21.3429	42.816	9.56321	5419.71
																																									29.7441	14.2332	45.0765	17.425	42.2538	9.06514	6158.05
																																									31.5783	10.1148	42.7771	25.7727	50.0695	10.7383	4544.25
																																									31.8027	10.0446	46.2198	31.0356	48.6892	10.749	4443.58
																																									27.2498	12.678	45.1832	27.3226	39.8796	6.26211	5581.83
																																									26.2776	11.4177	44.6096	15.0405	39.7269	7.78006	5035.79

## Sheet: Modelo4 - obt all mulher
Death_rate_women	white	Private_health	Primary_care	Gini_Index	lnGDP_per_capita	logBolsa_familia	Hospital_beds	SEV_high_BMI	SEV_high_glucose	SEV_high_LDL	SEV_high_SBP	SEV_Diet_high_in_sugar_beverage	SEV_Smoking	SEV_tobacco_(all)	Diabetes_prev	State_fixed	Year_fixed	State	Year
609.92	25.9036	4.2	41	0.733279	8.78354	7.42065	2.0766	22.8479	10.2554	43.5326	19.594	38.4293	15.3163	25.3135	4467.73	1	2	Acre	2005
673.89	35.6156	6.3	23	0.725812	8.51975	8.27402	2.01035	21.2517	13.4077	42.7221	25.9467	36.235	8.70172	19.335	5783.54	2	2	Alagoas	2005
448.81	23.2558	7.4	34	0.782708	8.88537	8.01551	1.63461	26.1872	9.125	44.8095	20.2728	40.3119	9.50286	18.17	4071.19	3	2	Amapá	2005
546.23	21.9753	5.7	32	0.906511	9.25275	6.96117	1.78165	24.863	9.9149	44.2054	16.5525	42.6542	8.42375	17.689	4378.66	4	2	Amazonas	2005
587.97	22.1276	7.8	30	0.79203	8.73558	8.87585	2.21436	22.1019	10.6269	43.5356	24.8234	37.5627	7.65035	17.8744	4743.38	5	2	Bahia	2005
588.79	35.796	7.1	43	0.792617	8.52709	8.71556	2.16941	21.727	9.5393	43.3981	22.0083	36.0381	10.197	19.8515	4219.56	6	2	Ceará	2005
581.16	40.4316	21.3	27	0.795508	9.51881	7.99263	2.1791	23.1985	10.1809	44.5108	20.9475	44.5489	10.3034	22.4151	4520.52	7	2	Espírito Santo	2005
645.24	45.2356	8.4	27	0.789545	9.16347	8.02784	3.16877	23.8706	9.7296	44.2548	20.7673	40.6703	11.5008	24.8641	4353.68	8	2	Goiás	2005
572.84	25.9129	3.7	32	0.747359	8.30592	8.57243	2.66033	16.3624	10.6431	41.2261	19.7349	34.829	7.71034	16.5663	4806.42	9	2	Maranhão	2005
575.78	37.881	10.1	35	0.711716	9.41489	8.79168	2.43118	26.2926	10.6992	44.7813	19.9455	44.8891	10.6154	22.9851	4695.28	10	2	Mato Grosso	2005
628.43	52.618	14.6	42	0.677547	9.25056	7.60368	2.75733	26.0438	11.967	45.2947	26.6919	41.8758	10.045	23.8921	5320.63	11	2	Mato Grosso do Sul	2005
584.02	47.3061	17.4	39	0.824006	9.18842	7.83693	2.4112	22.6255	7.9661	47.5676	22.6515	40.821	11.446	24.8726	3586.19	12	2	Minas Gerais	2005
576.14	23.6018	7.7	23	0.731493	8.65986	8.38892	1.84085	20.3848	10.471	43.0197	20.9981	36.7411	8.411	17.7704	4520.95	13	2	Pará	2005
558.29	37.7932	7.7	10	0.76894	8.47685	8.38049	2.87871	19.8618	11.9825	42.8573	20.2306	36.4268	9.46282	19.2229	5161.54	14	2	Paraíba	2005
637.74	75.0193	17.4	42	0.792089	9.4398	8.64588	2.88808	25.8884	10.3704	45.4397	26.7509	43.7154	14.6624	29.3167	4559.45	15	2	Paraná	2005
668.73	38.3022	12.1	15	0.793659	8.67817	8.30453	2.51567	21.4681	12.1612	43.5935	23.4492	36.6588	10.3376	22.2158	5251.33	16	2	Pernambuco	2005
551.81	25.1421	4.3	30	0.767973	8.16692	8.38341	2.6456	17.6937	10.157	41.896	19.3906	35.8178	9.14198	16.538	4501.31	17	2	Piauí	2005
634.06	55.2431	30.1	29	0.844974	9.76671	8.2565	3.1317	27.1143	10.7847	40.2831	26.5277	46.7037	11.9921	24.6057	4812.32	18	2	Rio de Janeiro	2005
508.91	37.2687	10.2	16	0.803622	8.78015	8.21215	2.62155	21.5856	11.2872	43.4887	22.4284	37.3125	10.402	20.0158	4925.72	19	2	Rio Grande do Norte	2005
581.05	84.4627	15.7	28	0.813933	9.45517	7.65684	2.81569	29.4608	8.4997	43.6944	27.4744	44.8831	18.5809	32.7642	3782.84	20	2	Rio Grande do Sul	2005
704.6	36.6234	5.6	37	0.661969	9.00851	7.1089	2.38281	23.5173	13.2715	44.2502	21.3783	40.6286	11.6644	21.6062	5738.95	21	2	Rondônia	2005
745.39	23.8095	3.4	17	0.746504	9.0028	8.36928	1.46161	24.5857	14.5352	43.8657	17.676	40.5318	11.1638	20.9903	6272.71	22	2	Roraima	2005
593.86	88.5592	16.9	23	0.750767	9.53367	7.90832	2.58831	27.1202	10.4472	41.6364	25.937	47.407	13.4447	28.9538	4629	23	2	Santa Catarina	2005
609.03	69.3156	34.9	36	0.879179	9.83489	8.01694	2.39956	26.3071	9.9646	45.2507	32.4336	46.2562	13.8552	28.3862	4368.07	24	2	São Paulo	2005
565.3	30.1587	8.1	20	0.736274	8.89398	8.71794	2.04015	22.211	12.4465	43.8885	27.3708	38.4869	7.55978	17.8384	5420.83	25	2	Sergipe	2005
556.23	26.4062	3.8	27	0.694704	8.67838	7.69212	1.83575	19.4614	10.9034	42.756	15.1581	38.1433	9.17499	19.2185	4753.66	26	2	Tocantins	2005
587.57	27.9279	5.2	43	0.732895	8.8402	7.58634	2.02808	23.6195	10.2779	43.7145	19.524	38.6821	15.0213	24.9117	4490.06	1	3	Acre	2006
648.85	36.962	7	19	0.732877	8.62711	8.37617	2.01539	21.8931	13.5138	42.8496	25.916	36.4356	8.47268	19.1633	5846.64	2	3	Alagoas	2006
423.78	25.7235	7.7	38	0.791405	9.04987	8.18554	1.66667	26.7206	9.158	44.893	20.2014	40.5545	9.31675	17.9737	4096.74	3	3	Amapá	2006
537	23.7538	6.8	32	0.904798	9.39349	7.17248	1.76292	25.4252	9.9616	44.2904	16.4607	42.8881	8.23987	17.5063	4412.84	4	3	Amazonas	2006
578.53	20.9102	7.9	37	0.786248	8.80727	9.00276	2.14781	22.8372	10.6929	43.69	24.8003	37.8058	7.41909	17.7065	4779.12	5	3	Bahia	2006
577.04	34.8843	8.5	41	0.786051	8.6404	8.81355	2.09901	22.5211	9.6494	43.5624	21.9586	36.2665	9.98657	19.5543	4279.66	6	3	Ceará	2006
590.56	43.3428	23.2	27	0.792566	9.63428	8.08616	2.17796	23.9301	10.2288	44.6589	20.8772	45.0343	9.98526	22.0934	4549.07	7	3	Espírito Santo	2006
634.77	45.4202	8.8	27	0.801655	9.27313	8.1735	3.12188	24.6823	9.7936	44.4092	20.6984	41.0515	11.1639	24.5625	4386.79	8	3	Goiás	2006
561.3	25.6028	3.6	22	0.754244	8.46237	8.7326	2.55377	17.0242	10.8001	41.3452	19.6947	35.0019	7.51305	16.4302	4886.44	9	3	Maranhão	2006
563.93	36.1626	11	35	0.718791	9.28752	8.87632	2.42502	27.2987	10.7205	44.974	19.9058	45.3477	10.3202	22.669	4717.54	10	3	Mato Grosso	2006
616.6	52.4138	14.1	41	0.683075	9.35267	7.83954	2.76096	26.8172	12.0323	45.4449	26.6835	42.2459	9.74811	23.601	5347.89	11	3	Mato Grosso do Sul	2006
579.83	47.1662	17.7	41	0.825257	9.30114	7.94075	2.3868	23.232	8.0202	47.6592	22.7595	41.1805	11.1463	24.4616	3608.92	12	3	Minas Gerais	2006
561.47	23.0984	6.9	28	0.73773	8.76808	8.56847	1.9727	21.0174	10.5307	43.1092	20.9417	36.9619	8.2076	17.5886	4566.91	13	3	Pará	2006
550.64	39.3617	7.6	7	0.774127	8.64026	8.47782	2.8621	20.513	12.0411	43.018	20.1662	36.6405	9.24187	19.0212	5203.03	14	3	Paraíba	2006
627.19	75.09	17.9	41	0.800034	9.50684	8.77772	2.84503	26.5535	10.3998	45.5552	26.6875	44.1233	14.2052	28.8764	4584.56	15	3	Paraná	2006
654.07	37.6638	11.8	9	0.786755	8.76666	8.42505	2.39226	22.1144	12.1938	43.721	23.395	36.9359	10.0538	21.9318	5278.33	16	3	Pernambuco	2006
532.03	25.7942	4.4	29	0.784127	8.38131	8.46142	2.58258	18.3865	10.2681	42.0338	19.3322	35.9894	8.93393	16.3481	4562.51	17	3	Piauí	2006
631.92	55.846	31.6	29	0.844868	9.86474	8.43243	3.23147	27.7326	10.8295	40.4472	26.4667	47.1811	11.6561	24.3286	4841.04	18	3	Rio de Janeiro	2006
494.1	36.9811	10.2	12	0.804342	8.90255	8.31603	2.44038	22.3289	11.3479	43.6662	22.3711	37.5614	10.1649	19.8268	4963.47	19	3	Rio Grande do Norte	2006
575.53	82.6056	16.3	34	0.799672	9.52825	7.80756	2.79272	30.1091	8.5166	43.9415	27.3714	45.2726	18.0011	32.4114	3794.6	20	3	Rio Grande do Sul	2006
667.79	37.5165	6.3	37	0.664114	9.04642	7.34201	2.41799	24.3281	13.1846	44.4165	21.355	40.9823	11.3879	21.3752	5705.16	21	3	Rondônia	2006
717.65	20.6186	3.7	18	0.757404	9.15222	8.4637	1.49476	25.3743	14.5092	44	17.6026	40.8295	10.8895	20.7494	6264.23	22	3	Roraima	2006
588.86	88.3721	16.4	22	0.756968	9.63056	7.96748	2.49776	27.6914	10.3986	41.7857	25.8692	47.8882	13.0599	28.5453	4616.03	23	3	Santa Catarina	2006
588.31	69.6721	36.2	34	0.876696	9.92825	8.14451	2.3706	26.9886	9.9512	45.3401	32.2405	46.6921	13.4479	27.9013	4371.64	24	3	São Paulo	2006
552.36	31.8227	8.7	21	0.720503	9.0096	8.82817	2.07344	22.9175	12.4334	44.0417	27.3531	38.7218	7.39854	17.6298	5422.56	25	3	Sergipe	2006
550.23	24.2152	4.1	24	0.704422	8.77778	7.84915	1.97503	20.3977	10.9368	42.9815	15.1107	38.4145	9.00017	19.0166	4780.32	26	3	Tocantins	2006
572.43	29.1545	5.1	46	0.726051	8.98175	7.67602	2.04109	24.4349	10.2708	43.9274	19.4668	38.9141	14.6908	24.4601	4508.75	1	4	Acre	2007
641.2	31.9926	7.7	20	0.740501	8.74995	8.46124	1.9754	22.5886	13.5885	43.0069	25.8906	36.623	8.22135	19.0045	5901.52	2	4	Alagoas	2007
421.84	30.2839	8.4	41	0.777855	9.1716	8.28539	1.6194	27.2987	9.1719	45.0057	20.1433	40.7768	9.116	17.7631	4119.94	3	4	Amapá	2007
527.95	23.6874	8.3	34	0.905461	9.49038	7.47121	1.64657	26.0751	9.9982	44.4292	16.386	43.1022	8.04318	17.3178	4447.12	4	4	Amazonas	2007
567.06	22.32	8.3	37	0.788698	8.93573	9.08077	2.14241	23.649	10.7543	43.8867	24.7833	38.032	7.17312	17.5501	4825.4	5	4	Bahia	2007
565.23	35.4478	9	40	0.794227	8.71676	8.87484	2.07601	23.4006	9.7499	43.7596	21.9173	36.4828	9.74152	19.2292	4334.63	6	4	Ceará	2007
582.5	43.4783	23.7	28	0.793213	9.74973	8.1487	2.16956	24.7553	10.2557	44.8416	20.8205	45.4976	9.64361	21.7389	4573.65	7	4	Espírito Santo	2007
625.09	42.4345	9.3	26	0.797955	9.40993	8.27051	3.04371	25.5795	9.8465	44.5902	20.642	41.4128	10.7954	24.2483	4422.28	8	4	Goiás	2007
556.91	26.6873	3.8	19	0.740652	8.48614	8.82251	2.34569	17.7614	10.9452	41.5108	19.6629	35.1667	7.29933	16.3001	4962.35	9	4	Maranhão	2007
540.7	38.1805	8.6	34	0.716524	9.49735	8.91832	2.32995	28.413	10.7023	45.1891	19.8742	45.7776	10.0002	22.3393	4734.63	10	4	Mato Grosso	2007
607.92	51.9116	14.3	40	0.680232	9.46291	7.92186	2.52281	27.6712	12.0638	45.6246	26.6759	42.6018	9.43075	23.2976	5369.73	11	4	Mato Grosso do Sul	2007
568.49	47.2406	18.3	42	0.831472	9.41501	7.99948	2.27887	23.9716	8.0633	47.9233	22.8516	41.5233	10.8241	24.0216	3627.22	12	4	Minas Gerais	2007
555.89	24.0433	7.6	28	0.735058	8.87408	8.68387	1.9809	21.8214	10.5766	43.2593	20.8965	37.1717	7.98459	17.4014	4610.42	13	4	Pará	2007
548.94	37.6691	7.9	7	0.778311	8.72533	8.54997	2.50247	21.2477	12.0553	43.2146	20.1141	36.8429	8.9906	18.807	5241.3	14	4	Paraíba	2007
613.56	72.1128	18.4	37	0.802068	9.67866	8.87187	2.72225	27.2529	10.3954	45.6862	26.636	44.5083	13.694	28.4038	4603.15	15	4	Paraná	2007
649.07	40.2222	11.8	6	0.792372	8.87723	8.50544	2.45104	22.8039	12.1881	43.8809	23.3505	37.2018	9.74911	21.6176	5301.79	16	4	Pernambuco	2007
522.09	25.0633	4.9	27	0.761221	8.40253	8.4897	2.53677	19.1554	10.3621	42.2025	19.2851	36.1522	8.70109	16.1397	4616.42	17	4	Piauí	2007
622.86	56.6695	32.1	29	0.843318	9.9341	8.55749	3.1702	28.3684	10.867	40.6177	26.4182	47.6297	11.2947	24.0436	4873.05	18	4	Rio de Janeiro	2007
484.03	38.4081	11.1	9	0.804113	9.03348	8.38669	2.43551	23.1792	11.3911	43.8745	22.324	37.7989	9.89738	19.6328	5001.26	19	4	Rio Grande do Norte	2007
571.23	83.1469	17.3	36	0.794692	9.65186	7.90592	2.7713	30.7739	8.5073	44.1564	27.2823	45.6366	17.3161	32.0544	3795.51	20	4	Rio Grande do Sul	2007
637.29	35.6423	6.6	35	0.668052	9.11959	7.45953	2.31094	25.2088	12.8799	44.6068	21.3378	41.3213	11.0914	21.1383	5610.29	21	4	Rondônia	2007
690.87	23.0769	3.8	18	0.749061	9.20638	8.50538	1.69434	26.2332	14.3807	44.1618	17.5427	41.1087	10.5847	20.495	6221.36	22	4	Roraima	2007
577.29	87.5	19.6	22	0.755671	9.74551	8.00034	2.43987	28.3368	10.2703	41.9404	25.8164	48.3328	12.649	28.092	4585.25	23	4	Santa Catarina	2007
576.64	68.8849	37.2	30	0.879376	10.041	8.21532	2.28308	27.836	9.859	45.4558	32.0589	47.0973	12.9962	27.3735	4354.67	24	4	São Paulo	2007
546.63	29.3726	9.1	22	0.726835	9.10759	8.89936	1.8335	23.6724	12.3502	44.2269	27.3394	38.9433	7.21756	17.4082	5413.46	25	4	Sergipe	2007
546.09	25.037	4.1	22	0.702163	8.93305	7.93578	1.78411	21.4588	10.9121	43.2384	15.0737	38.6694	8.80522	18.8036	4798.84	26	4	Tocantins	2007
569.59	25	5.6	44	0.726923	9.12233	7.78221	2.09125	25.3079	10.2671	44.1593	19.4227	39.1247	14.3405	23.9999	4524.56	1	5	Acre	2008
633.19	32.1691	8.3	21	0.72945	8.8566	8.54617	1.90095	23.3547	13.6604	43.1837	25.8711	36.7965	7.96043	18.8564	5950.72	2	5	Alagoas	2008
434.88	20.3125	9.7	37	0.781591	9.27427	8.38544	1.63218	27.9275	9.186	45.1408	20.0988	40.9783	8.90873	17.5486	4140.45	3	5	Amapá	2008
524.82	24.3508	10.5	31	0.903919	9.54559	7.64081	1.68171	26.8667	10.0356	44.6034	16.3287	43.2958	7.84081	17.1285	4479.35	4	5	Amazonas	2008
556.13	21.0383	8.5	36	0.791933	9.0349	9.15323	2.10289	24.5397	10.8259	44.106	24.7719	38.2408	6.92425	17.4036	4873.4	5	5	Bahia	2008
564.43	34.3183	9.4	37	0.78616	8.88292	8.95028	2.07088	24.3766	9.8506	43.9756	21.8847	36.6866	9.47882	18.9056	4384.9	6	5	Ceará	2008
580.57	43.4239	24.9	26	0.799044	9.90559	8.20822	2.13909	25.6533	10.2802	45.0473	20.7776	45.938	9.29393	21.3796	4594.39	7	5	Espírito Santo	2008
615.15	42.8666	9.9	26	0.796521	9.5365	8.34645	2.97472	26.5384	9.9034	44.7894	20.5984	41.7535	10.4149	23.9349	4456.57	8	5	Goiás	2008
554.96	26.2648	4.2	18	0.730672	8.6882	8.90425	2.26165	18.5699	11.0867	41.7064	19.6397	35.3232	7.08153	16.1736	5032.7	9	5	Maranhão	2008
538.98	40.5046	9.1	33	0.710669	9.73555	8.97187	2.26404	29.5704	10.6758	45.4173	19.8507	46.178	9.67177	22.0073	4747.92	10	5	Mato Grosso	2008
586.21	51.0254	14.2	40	0.675954	9.62731	7.98962	2.50119	28.6089	12.0795	45.8243	26.6693	42.9432	9.10846	22.9944	5386.31	11	5	Mato Grosso do Sul	2008
556.52	46.8775	20.2	42	0.831392	9.5542	8.05851	2.20009	24.814	8.1038	48.2907	22.9287	41.849	10.497	23.5891	3642.93	12	5	Minas Gerais	2008
556.17	22.0737	8.1	31	0.750837	9.02051	8.77221	1.96951	22.6836	10.6252	43.4487	20.8627	37.37	7.75295	17.2135	4650.58	13	5	Pará	2008
546.2	40.0103	8	7	0.777112	8.87881	8.62392	2.47983	21.9729	12.0709	43.4318	20.0746	37.0335	8.72629	18.5898	5275.32	14	5	Paraíba	2008
610.64	73.3967	19.6	36	0.793297	9.78894	8.95649	2.71738	28.0257	10.3868	45.8303	26.5967	44.8697	13.1639	27.9291	4617.34	15	5	Paraná	2008
648.33	39.191	12.5	5	0.789048	8.99115	8.5776	2.41014	23.5816	12.1815	44.0624	23.3161	37.4561	9.44062	21.2979	5321.68	16	5	Pernambuco	2008
513.81	24.2058	5.4	27	0.756198	8.56125	8.52209	2.54894	19.9509	10.4525	42.3907	19.2497	36.3061	8.45936	15.9256	4664.61	17	5	Piauí	2008
618.65	55.4244	31.5	30	0.836786	10.0823	8.67205	3.10352	29.014	10.9071	40.7935	26.3824	48.0489	10.9261	23.7622	4904.34	18	5	Rio de Janeiro	2008
472.63	37.709	12.1	6	0.80536	9.11311	8.46003	2.34344	24.0616	11.4401	44.102	22.2875	38.0245	9.61664	19.4398	5037.21	19	5	Rio Grande do Norte	2008
552.73	81.784	19.3	39	0.789626	9.77127	7.97926	2.79829	31.4951	8.4915	44.3503	27.207	45.9742	16.5885	31.6971	3791.54	20	5	Rio Grande do Sul	2008
614.33	37.9267	7.4	37	0.660341	9.29075	7.56979	2.28164	26.1489	12.5304	44.8139	21.327	41.6449	10.7869	20.9027	5493.68	21	5	Rondônia	2008
667.08	22.0588	4.6	20	0.749445	9.32902	8.55367	1.76911	27.1093	14.2235	44.3413	17.4966	41.3686	10.2691	20.2379	6164.69	22	5	Roraima	2008
566.06	87.8904	20.9	22	0.751064	9.88908	8.03899	2.41613	29.0545	10.1296	42.0994	25.7786	48.7395	12.2345	27.6196	4548.74	23	5	Santa Catarina	2008
564.89	66.5471	39.1	29	0.881968	10.1432	8.28348	2.32354	28.6445	9.7511	45.5903	31.8912	47.4707	12.5278	26.8368	4329.1	24	5	São Paulo	2008
540.47	33.1481	10.1	23	0.722027	9.24784	8.95946	1.83189	24.4673	12.2579	44.4295	27.3298	39.1509	7.02829	17.1886	5400.38	25	5	Sergipe	2008
536.42	23.4168	4.9	21	0.695974	9.08605	8.01423	1.71473	22.5661	10.882	43.5142	15.0473	38.9075	8.60147	18.5904	4812.44	26	5	Tocantins	2008
570.87	29.1317	6.1	35	0.732872	9.24158	7.84807	2.03699	26.2027	10.2794	44.3978	19.392	39.3132	13.9844	23.5711	4538.26	1	6	Acre	2009
632.5	28.1553	8.5	20	0.734932	8.92836	8.62123	1.91158	24.184	13.7407	43.3697	25.8575	36.9558	7.70171	18.7162	5996.77	2	6	Alagoas	2009
443.73	28.1818	9.6	38	0.782225	9.32338	8.47393	1.58485	28.6214	9.2111	45.2913	20.0682	41.1583	8.70243	17.3403	4157.96	3	6	Amapá	2009
513.94	23.1029	11.4	21	0.900838	9.56594	7.7208	1.65542	27.6475	10.081	44.7944	16.289	43.4682	7.63888	16.9432	4507.4	4	6	Amazonas	2009
549.05	23.9628	9.2	36	0.794618	9.15077	9.22095	2.06187	25.4101	10.8864	44.3281	24.7662	38.4317	6.68386	17.2652	4914.3	5	6	Bahia	2009
557.08	32.2815	10	37	0.795191	8.97595	9.00352	2.10275	25.3116	9.9503	44.1956	21.8611	36.8774	9.21362	18.6121	4430.93	6	6	Ceará	2009
575.28	43.3983	27.1	25	0.787945	9.85382	8.25592	2.14875	26.5806	10.3067	45.264	20.7486	46.3547	8.95056	21.0423	4611.44	7	6	Espírito Santo	2009
603.8	41.3022	10.5	27	0.798453	9.64051	8.43394	2.91929	27.5371	9.9619	44.9978	20.568	42.0731	10.0402	23.6347	4486.08	8	6	Goiás	2009
551.34	25.3107	4.6	17	0.727809	8.75078	8.9749	2.23677	19.412	11.2238	41.915	19.6251	35.4711	6.87109	16.048	5096.07	9	6	Maranhão	2009
541.91	39.4062	10.3	33	0.714188	9.78234	9.01971	2.17814	30.6471	10.6625	45.6489	19.8349	46.5481	9.34981	21.6837	4758.77	10	6	Mato Grosso	2009
583.43	50.7365	15	37	0.683925	9.70074	8.06702	2.42069	29.5713	12.0807	46.0348	26.6642	43.2696	8.79579	22.7034	5397.75	11	6	Mato Grosso do Sul	2009
548.66	45.5353	21.6	43	0.829374	9.57631	8.16184	2.18335	25.6541	8.1442	48.6904	22.992	42.1569	10.1813	23.1996	3657.85	12	6	Minas Gerais	2009
547.05	22.4674	8.8	34	0.732581	9.01377	8.85384	1.95835	23.553	10.6839	43.6559	20.8406	37.5564	7.52322	17.0295	4686.49	13	6	Pará	2009
540	37.3971	8.2	8	0.778778	8.98582	8.67861	2.43833	22.6576	12.0979	43.6542	20.048	37.2118	8.46524	18.3783	5304.06	14	6	Paraíba	2009
595.09	73.5202	19.7	35	0.801559	9.83556	9.02649	2.72997	28.787	10.3903	45.9817	26.5701	45.2068	12.6469	27.4813	4629.22	15	6	Paraná	2009
643.65	39.016	13.6	7	0.789191	9.10175	8.63651	2.37866	24.3492	12.1843	44.2549	23.2922	37.6982	9.14409	20.9965	5337.98	16	6	Pernambuco	2009
503.74	23.8861	5.9	31	0.761951	8.70898	8.6074	2.52361	20.7196	10.5468	42.5868	19.2264	36.4509	8.22354	15.718	4708.61	17	6	Piauí	2009
618.18	56.6757	33	29	0.837431	10.1104	8.79047	3.05164	29.5431	10.9512	40.9735	26.3594	48.4378	10.5667	23.4949	4930.86	18	6	Rio de Janeiro	2009
466.21	37.0869	12.6	10	0.805413	9.16581	8.51958	2.39548	24.8974	11.4972	44.3366	22.2617	38.2377	9.33883	19.253	5069.45	19	6	Rio Grande do Norte	2009
551.77	82.1371	20.8	35	0.797601	9.83523	8.07	2.77257	32.1842	8.4856	44.5349	27.1456	46.2847	15.8732	31.34	3788.68	20	6	Rio Grande do Sul	2009
587.77	34.8837	7.4	21	0.679131	9.39984	7.68182	2.28076	27.0616	12.2597	45.0303	21.3224	41.9529	10.4857	20.6749	5394.65	21	6	Rondônia	2009
632.48	27.6018	5.4	21	0.756471	9.45522	8.62883	1.76833	27.9122	14.1063	44.5282	17.4646	41.6088	9.96052	19.9881	6114.79	22	6	Roraima	2009
566.27	87.0876	22.5	26	0.74885	9.93399	8.1152	2.40115	29.8095	10.0225	42.2617	25.7559	49.1073	11.8368	27.1527	4518.61	23	6	Santa Catarina	2009
553.39	66.5634	40.4	25	0.877212	10.2087	8.35806	2.29976	29.463	9.6691	45.7364	31.7395	47.8117	12.0674	26.3234	4306.88	24	6	São Paulo	2009
539.12	31.0886	10.9	23	0.713271	9.24537	9.02357	1.72475	25.2807	12.1884	44.6351	27.3246	39.3441	6.84104	16.9853	5390.17	25	6	Sergipe	2009
518.33	25.0729	5.4	21	0.689725	9.18865	8.08102	1.74235	23.6752	10.8738	43.7961	15.0314	39.1281	8.39962	18.3875	4824.36	26	6	Tocantins	2009
556.38	25.8225	6.2	29	0.71591	9.38043	7.89068	2.04303	27.0325	10.3113	44.6302	19.375	39.4789	13.6351	23.2125	4550.63	1	7	Acre	2010
634.87	33.0116	9.1	18	0.748682	9.08706	8.68391	1.91709	25.0068	13.8144	43.5543	25.8502	37.1002	7.45577	18.5804	6042.23	2	7	Alagoas	2010
461.33	25.7035	9.3	40	0.774362	9.43882	8.55994	1.5835	29.3018	9.2346	45.4504	20.0519	41.3161	8.50385	17.1478	4172.16	3	7	Amapá	2010
510.76	23.5942	11.7	23	0.896882	9.82769	7.77992	1.66764	28.4214	10.1236	44.9829	16.2671	43.619	7.44371	16.7664	4529.12	4	7	Amazonas	2010
542.72	22.9876	9.9	35	0.79077	9.32269	9.28757	2.04659	26.2307	10.9161	44.5326	24.7658	38.604	6.46204	17.1325	4939.29	5	7	Bahia	2010
544.37	33.5174	10.9	32	0.798106	9.16187	9.06982	2.10848	26.2017	10.0393	44.4046	21.847	37.0547	8.96006	18.3765	4473.17	6	7	Ceará	2010
569.69	43.3588	29.1	24	0.787483	10.1059	8.29733	2.13629	27.502	10.3304	45.4793	20.7337	46.7472	8.62627	20.7529	4624.91	7	7	Espírito Santo	2010
602.52	43.4364	11.6	25	0.799021	9.80404	8.52295	2.86002	28.5029	9.9987	45.2066	20.5512	42.3711	9.68718	23.3592	4507.22	8	7	Goiás	2010
547.38	23.2901	4.6	16	0.740196	8.87666	9.03706	2.12791	20.2606	11.3346	42.1196	19.6193	35.6101	6.67854	15.9201	5151	9	7	Maranhão	2010
542.25	39.0479	11.5	29	0.715726	9.85935	9.07539	2.09531	31.5521	10.6721	45.8743	19.8267	46.8871	9.04803	21.3783	4768.51	10	7	Mato Grosso	2010
580.58	50.3921	15.2	37	0.687946	9.91104	8.13819	2.28127	30.4193	12.0363	46.2461	26.6607	43.5807	8.50593	22.436	5404.2	11	7	Mato Grosso do Sul	2010
547.39	46.8027	23	41	0.833219	9.80471	8.24636	2.19295	26.4629	8.1804	49.0478	23.0424	42.4465	9.89177	22.8874	3673.81	12	7	Minas Gerais	2010
527.31	23.007	9	36	0.754573	9.31157	8.93479	1.94163	24.4461	10.7501	43.8588	20.8301	37.7303	7.3049	16.8537	4717.27	13	7	Pará	2010
535.69	41.4923	8.5	7	0.782938	9.11195	8.72426	2.38691	23.3208	12.1389	43.8659	20.0347	37.3774	8.22243	18.1805	5326.48	14	7	Paraíba	2010
594.12	72.3817	22.1	31	0.802788	9.99308	9.08494	2.72418	29.5976	10.4097	46.1373	26.5566	45.519	12.1716	27.087	4640.9	15	7	Paraná	2010
635.53	38.3163	14.3	7	0.795613	9.3256	8.69432	2.39425	25.1725	12.196	44.4472	23.2791	37.9277	8.87411	20.7365	5350.65	16	7	Pernambuco	2010
493.22	25.6026	6.6	31	0.775608	8.89625	8.6684	2.46117	21.5108	10.631	42.7792	19.2155	36.5863	8.00725	15.5287	4749.98	17	7	Piauí	2010
611.16	48.8562	33.6	30	0.833818	10.2535	8.87133	2.97556	30.0886	10.9859	41.1567	26.3494	48.7956	10.2317	23.2514	4948.61	18	7	Rio de Janeiro	2010
464.71	42.8948	13.9	9	0.814128	9.35461	8.58403	2.24164	25.747	11.5432	44.5661	22.2468	38.4382	9.07876	19.077	5096.1	19	7	Rio Grande do Norte	2010
548.15	84.2961	22.2	37	0.797096	10.0304	8.12717	2.7708	32.8324	8.4979	44.7221	27.0982	46.5673	15.2182	30.9804	3792.93	20	7	Rio Grande do Sul	2010
571.7	36.9922	8.4	25	0.698207	9.65798	7.74024	2.43229	28.0261	12.1629	45.2482	21.3242	42.2448	10.1979	20.4608	5352.56	21	7	Rondônia	2010
605.72	24.556	5.8	22	0.757445	9.72576	8.685	1.78242	28.612	14.0614	44.7123	17.4471	41.8287	9.67571	19.7547	6092.23	22	7	Roraima	2010
561.48	85.3302	22.5	24	0.756823	10.1174	8.16615	2.39715	30.4611	9.9886	42.426	25.7484	49.4348	11.4749	26.715	4506.94	23	7	Santa Catarina	2010
543.38	65.9687	40.7	23	0.880277	10.3686	8.43559	2.29336	30.309	9.651	45.8866	31.6064	48.1195	11.6378	25.8639	4299.95	24	7	São Paulo	2010
533.82	29.3101	11.4	24	0.730533	9.4698	9.05891	1.79183	26.0705	12.1622	44.8287	27.3237	39.5224	6.66562	16.8122	5389.67	25	7	Sergipe	2010
507.13	26.1959	5	20	0.712411	9.4091	8.15895	1.68588	24.7031	10.8994	44.0708	15.0261	39.3308	8.20933	18.205	4837.82	26	7	Tocantins	2010
542.1	28.1081	6.4	35	0.714592	9.40723	7.95029	1.92799	27.7132	10.444	44.8429	19.3631	39.6346	13.236	22.8581	4605.59	1	8	Acre	2011
635.17	29.7605	10.3	20	0.754962	9.1887	8.75913	1.86176	25.7045	14.0293	43.7272	25.8428	37.2416	7.19797	18.433	6142	2	8	Alagoas	2011
476.18	23.0548	9.6	38	0.770029	9.50755	8.65623	1.60567	29.9015	9.3893	45.612	20.0424	41.4651	8.28022	16.9469	4233.29	3	8	Amapá	2011
510.95	23.0068	13	29	0.884592	9.91421	7.89283	1.63357	29.0914	10.2812	45.1575	16.2562	43.7607	7.22801	16.5648	4593.68	4	8	Amazonas	2011
538.81	21.9066	10.1	32	0.783412	9.3326	9.35444	2.00242	26.8707	11.0657	44.705	24.775	38.7697	6.23999	16.9801	4993.87	5	8	Bahia	2011
546.24	35.6614	12	30	0.790217	9.25195	9.14423	2.10407	26.9123	10.2126	44.5882	21.8338	37.2293	8.68282	18.1613	4544.89	6	8	Ceará	2011
565.09	43.4307	30.5	28	0.783108	10.2554	8.38289	2.08563	28.2589	10.4636	45.677	20.7273	47.1288	8.29222	20.4766	4674.71	7	8	Espírito Santo	2011
597.97	44.6934	12.7	27	0.798265	9.87566	8.62043	2.8031	29.3327	10.14	45.4063	20.5394	42.658	9.31451	23.0745	4556.51	8	8	Goiás	2011
547.1	23.8194	5.3	18	0.727895	8.97272	9.11262	1.95026	20.9867	11.5332	42.3098	19.6205	35.7457	6.4818	15.7622	5228.55	9	8	Maranhão	2011
536.77	38.6394	12.6	26	0.70056	10.0227	9.15811	2.08399	32.295	10.8225	46.075	19.8291	47.2103	8.72975	21.0455	4826.34	10	8	Mato Grosso	2011
554.59	53.7975	16.4	38	0.690452	10.0105	8.23737	2.21521	31.155	12.1524	46.4441	26.6522	43.8853	8.20783	22.1532	5430.84	11	8	Mato Grosso do Sul	2011
535.78	46.9902	24.6	38	0.827357	9.8936	8.33806	2.15595	27.1161	8.3495	49.3431	23.0557	42.7305	9.59137	22.5976	3741.45	12	8	Minas Gerais	2011
518.9	22.4484	9.5	34	0.762108	9.45782	9.02769	1.93534	25.1586	10.9013	44.0486	20.8269	37.9051	7.06839	16.6574	4784.81	13	8	Pará	2011
538.14	39.1413	8.9	7	0.781692	9.18399	8.80168	2.34565	23.8283	12.3019	44.0527	20.0268	37.5432	7.96733	17.9613	5395.02	14	8	Paraíba	2011
586.96	71.5539	23.7	30	0.797691	10.086	9.16617	2.6616	30.3055	10.5431	46.2876	26.5463	45.8202	11.6889	26.6944	4690.78	15	8	Paraná	2011
636.47	37.7375	15.1	5	0.796663	9.41215	8.76997	2.21942	25.8927	12.3191	44.6298	23.2683	38.1544	8.59592	20.4736	5398.94	16	8	Pernambuco	2011
489.32	25.4658	7.6	30	0.771262	9.01683	8.7411	2.41678	22.1796	10.8171	42.9543	19.2091	36.7172	7.7843	15.3369	4826.7	17	8	Piauí	2011
608.61	52.0479	34.8	29	0.832692	10.365	8.96055	2.89301	30.5259	11.0963	41.332	26.3484	49.1362	9.87554	23.0015	4986.91	18	8	Rio de Janeiro	2011
466.85	44.1725	14.9	7	0.80685	9.42572	8.65108	2.2206	26.4633	11.7032	44.7774	22.2363	38.6368	8.80156	18.8794	5159.66	19	8	Rio Grande do Norte	2011
542.92	82.7925	23.6	35	0.794704	10.0871	8.18082	2.76455	33.392	8.6418	44.8934	27.0456	46.8353	14.5548	30.5534	3850.34	20	8	Rio Grande do Sul	2011
553.84	37.7563	10.7	24	0.709207	9.70944	7.83757	2.5705	28.8383	12.235	45.4524	21.3313	42.5297	9.88994	20.2336	5372.25	21	8	Rondônia	2011
593.6	26.5116	6.3	21	0.748618	9.71258	8.75723	1.72963	29.1587	14.1176	44.8768	17.4361	42.0401	9.3795	19.505	6110.79	22	8	Roraima	2011
556.23	87.1771	23.6	22	0.757163	10.2039	8.24011	2.37406	30.9825	10.0356	42.586	25.7545	49.7477	11.1116	26.2451	4518.65	23	8	Santa Catarina	2011
534.26	65.8222	41.8	24	0.879435	10.4299	8.5193	2.25291	31.0489	9.7743	46.0291	31.3981	48.4076	11.1998	25.4039	4344.36	24	8	São Paulo	2011
537.11	26.2354	12	24	0.736298	9.51517	9.17428	1.84293	26.6572	12.3226	44.9927	27.3241	39.6974	6.47458	16.6375	5449.29	25	8	Sergipe	2011
504.2	28.0899	5.7	19	0.706482	9.45808	8.24058	1.66433	25.5163	11.0618	44.3242	15.0296	39.5269	8.00355	18.0264	4902.75	26	8	Tocantins	2011
549.26	25.1397	6.1	35	0.716393	9.54838	8.11805	1.8395	28.4171	10.7534	45.0896	19.3489	39.7918	12.7872	22.4763	4719.53	1	9	Acre	2012
624	29.5334	11	19	0.755656	9.26614	8.83534	1.76078	26.3289	14.4413	43.9396	25.8294	37.3902	6.92546	18.2852	6313.42	2	9	Alagoas	2012
475.72	21.1957	9.4	40	0.774748	9.64459	8.77263	1.58422	30.4288	9.7266	45.8319	20.0329	41.617	8.03132	16.7426	4361.46	3	9	Amapá	2012
511.45	23.8889	14.9	38	0.88155	9.89938	7.98761	1.60453	29.7523	10.6287	45.3799	16.2503	43.905	6.99123	16.3397	4722.01	4	9	Amazonas	2012
529.33	20.2805	10.3	31	0.782281	9.41428	9.43861	1.9895	27.4388	11.3749	44.9015	24.7974	38.9398	6.01295	16.8159	5103.57	5	9	Bahia	2012
536.93	33.8438	12	30	0.802985	9.31807	9.22588	2.10813	27.5652	10.5188	44.8008	21.8144	37.411	8.37582	17.9482	4657.49	6	9	Ceará	2012
553.14	41.4838	31.2	27	0.774786	10.3379	8.45891	2.08719	29.0065	10.7366	45.9124	20.7246	47.512	7.94751	20.2022	4776.4	7	9	Espírito Santo	2012
590.82	41.2989	13.6	28	0.797168	9.99392	8.70215	2.73893	30.0871	10.4012	45.6483	20.5249	42.9432	8.91734	22.7856	4651.28	8	9	Goiás	2012
542.12	21.6152	5.8	18	0.739431	9.10649	9.20069	1.90599	21.7233	11.8517	42.5396	19.6274	35.8831	6.27468	15.5805	5340.6	9	9	Maranhão	2012
533.61	38.8205	12.7	25	0.700844	10.1478	9.24255	2.11645	32.9892	11.1625	46.3062	19.8451	47.532	8.39028	20.6851	4950.36	10	9	Mato Grosso	2012
541.47	50.5512	17	37	0.693024	10.1089	8.32858	2.1664	31.8559	12.3381	46.6837	26.6331	44.1913	7.89911	21.8566	5488.43	11	9	Mato Grosso do Sul	2012
522.18	45.0816	25.3	38	0.826352	9.98491	8.43277	2.1589	27.6735	8.6659	49.6722	23.0113	43.0203	9.27401	22.2982	3878.13	12	9	Minas Gerais	2012
508.47	21.0201	9.4	34	0.75689	9.52312	9.13815	1.9148	25.8769	11.225	44.286	20.8271	38.0925	6.80837	16.4439	4905.64	13	9	Pará	2012
537.32	35.6259	9.3	6	0.791399	9.30865	8.88857	2.27029	24.382	12.6611	44.2685	20.0178	37.7208	7.69294	17.7219	5531.06	14	9	Paraíba	2012
574.16	71.2729	23.8	30	0.795766	10.1846	9.23706	2.60801	30.9579	10.8194	46.4833	26.5306	46.1231	11.1872	26.2894	4792.09	15	9	Paraná	2012
630.73	36.3943	16.2	3	0.803524	9.55231	8.85233	2.17022	26.5823	12.5902	44.8559	23.2524	38.3868	8.3027	20.1948	5498.56	16	9	Pernambuco	2012
479.13	24.6219	7	30	0.779198	9.1078	8.80262	2.37686	22.8644	11.1594	43.1631	19.2006	36.848	7.5494	15.1474	4951.26	17	9	Piauí	2012
584.5	48.4962	35.5	33	0.827805	10.4756	9.06514	2.77813	30.9757	11.3152	41.5375	26.3531	49.4724	9.49087	22.7499	5060.57	18	9	Rio de Janeiro	2012
459.65	46.2404	15.1	5	0.810998	9.53995	8.73485	2.163	27.1618	12.0223	45.0234	22.2248	38.8432	8.50218	18.6681	5277.85	19	9	Rio Grande do Norte	2012
534.88	81.5166	23.8	33	0.80429	10.1627	8.25813	2.7859	33.8354	8.9426	45.0856	26.9718	47.1014	13.8656	30.0706	3973.38	20	9	Rio Grande do Sul	2012
542.85	36.472	11.2	22	0.703686	9.77914	7.91386	2.61341	29.6324	12.3725	45.6954	21.3429	42.816	9.56321	20.0054	5419.71	21	9	Rondônia	2012
583.22	24.7826	5.7	20	0.746039	9.71189	8.83283	1.58766	29.7441	14.2332	45.0765	17.425	42.2538	9.06514	19.2423	6158.05	22	9	Roraima	2012
538.69	85.5433	24.4	22	0.75871	10.2856	8.33038	2.35336	31.5783	10.1148	42.7771	25.7727	50.0695	10.7383	25.7329	4544.25	23	9	Santa Catarina	2012
525.58	64.6561	42	21	0.877765	10.5029	8.61054	2.21768	31.8027	10.0446	46.2198	31.0356	48.6892	10.749	24.9289	4443.58	24	9	São Paulo	2012
542.46	24.3816	13.2	24	0.744057	9.62508	9.25167	1.62917	27.2498	12.678	45.1832	27.3226	39.8796	6.26211	16.4531	5581.83	25	9	Sergipe	2012
505.67	23.2653	6	21	0.709824	9.56007	8.34025	1.60781	26.2776	11.4177	44.6096	15.0405	39.7269	7.78006	17.8584	5035.79	26	9	Tocantins	2012
554.74	25.1337	5.7	26	0.698498	9.64086	8.24785	1.67572	29.0439	11.1345	45.3436	19.3346	39.9484	12.3143	22.101	4851.87	1	10	Acre	2013
620.06	28.8606	11.9	20	0.744972	9.33691	8.90388	1.79061	26.9411	14.9295	44.1639	25.8118	37.5438	6.64767	18.1409	6502.72	2	10	Alagoas	2013
481.61	26.9022	9.6	43	0.765663	9.76087	8.86036	1.54695	30.9747	10.1396	46.0767	20.0252	41.7697	7.7717	16.5534	4511.06	3	10	Amapá	2013
501.35	24.2507	15.3	39	0.880242	10.0224	8.05786	1.46563	30.3275	11.0543	45.6216	16.251	44.0495	6.74583	16.1154	4869.64	4	10	Amazonas	2013
519.16	21.31	10.7	31	0.78039	9.52329	9.5129	1.9899	27.9921	11.7398	45.1026	24.8319	39.112	5.78839	16.661	5229.66	5	10	Bahia	2013
533.91	32.2638	13	31	0.799937	9.42867	9.29535	1.98273	28.1704	10.8718	45.0189	21.7907	37.5976	8.05395	17.7529	4778.64	6	10	Ceará	2013
543.08	40.7975	31.5	32	0.768602	10.3281	8.50015	2.14578	29.7432	11.0687	46.1624	20.727	47.8949	7.60347	19.9484	4893.59	7	10	Espírito Santo	2013
577.99	41.6252	14.8	29	0.791039	10.0673	8.74697	2.67919	30.7732	10.709	45.9048	20.5099	43.2251	8.51502	22.5162	4759.16	8	10	Goiás	2013
539.32	20.7364	6.3	20	0.733188	9.21396	9.2926	1.83212	22.4292	12.211	42.7813	19.6404	36.0212	6.06416	15.3959	5456.88	9	10	Maranhão	2013
526.77	35.1385	15	24	0.702776	10.2441	9.2933	2.10271	33.6698	11.5819	46.5472	19.8738	47.8499	8.04654	20.3324	5095.3	10	10	Mato Grosso	2013
529.09	47.3277	18.5	38	0.688085	10.2064	8.3911	2.18093	32.5166	12.5604	46.9383	26.605	44.4971	7.59304	21.5761	5555.49	11	10	Mato Grosso do Sul	2013
507.17	44.2989	27	38	0.829611	10.0753	8.48951	2.06209	28.3156	9.0342	50.0125	22.9154	43.3133	8.95425	22.0163	4035.67	12	10	Minas Gerais	2013
492.54	21.2669	9.9	35	0.737801	9.6393	9.21971	1.88205	26.5446	11.622	44.541	20.8319	38.2894	6.53882	16.2352	5040.75	13	10	Pará	2013
529.43	37.1302	9.9	6	0.784294	9.39105	8.97385	2.21499	24.9462	13.1001	44.49	20.0095	37.9073	7.41039	17.4856	5687.05	14	10	Paraíba	2013
566.77	69.2847	24.4	30	0.786344	10.3304	9.30142	2.55666	31.5729	11.1507	46.699	26.5121	46.4252	10.6901	25.9071	4909.15	15	10	Paraná	2013
621.3	35.5745	16.9	4	0.806319	9.64448	8.95581	2.16975	27.2304	12.9296	45.0967	23.2336	38.6231	8.00745	19.9271	5614.29	16	10	Pernambuco	2013
476.74	25.842	7.6	30	0.775369	9.19428	8.8306	2.32762	23.5534	11.5623	43.3814	19.1917	36.9777	7.30881	14.9773	5086.87	17	10	Piauí	2013
576.35	49.4994	36.1	32	0.827616	10.5569	9.14701	2.65445	31.4967	11.5748	41.7543	26.3643	49.8022	9.10017	22.5121	5143.73	18	10	Rio de Janeiro	2013
458.08	40.7841	15.7	7	0.810073	9.63508	8.80465	2.1468	27.7806	12.4102	45.2772	22.2137	39.0553	8.19339	18.4669	5411.62	19	10	Rio Grande do Norte	2013
531.3	81.2739	24.5	37	0.783107	10.3037	8.30335	2.81764	34.3134	9.3052	45.2835	26.8823	47.3635	13.1918	29.5889	4117.67	20	10	Rio Grande do Sul	2013
537.01	36.8978	13.8	24	0.693786	9.79984	7.96835	2.66479	30.3665	12.5439	45.9512	21.3592	43.1019	9.23003	19.7984	5475.99	21	10	Rondônia	2013
577	24.1379	6.2	21	0.737259	9.86119	8.879	1.62232	30.3372	14.3801	45.2901	17.4156	42.4676	8.74327	18.9897	6215.32	22	10	Roraima	2013
535.05	85.689	22.1	23	0.751677	10.3842	8.37978	2.36221	32.1349	10.2071	42.9813	25.8034	50.3956	10.3702	25.239	4574.21	23	10	Santa Catarina	2013
510.39	65.2033	43	21	0.87608	10.5877	8.67357	2.2021	32.4786	10.3767	46.4344	30.5433	48.9623	10.3011	24.4783	4560.72	24	10	São Paulo	2013
526.13	27.9238	13.8	25	0.731921	9.69058	9.32295	1.53658	27.8025	13.117	45.3809	27.3203	40.0666	6.04001	16.2763	5737.75	25	10	Sergipe	2013
505.45	24.8	6.4	20	0.707042	9.68864	8.41433	1.70955	27.0312	11.8557	44.9002	15.0592	39.9287	7.54841	17.7103	5190.27	26	10	Tocantins	2013
545.33	22.8346	5.8	15	0.709874	9.78313	8.32621	1.67204	29.6151	11.4677	45.5773	19.3223	40.1021	11.8401	21.7649	4962.08	1	11	Acre	2014
623.21	29.8716	12.4	16	0.746158	9.42166	8.9403	1.83155	27.4951	15.3341	44.3718	25.7916	37.7003	6.37319	18.0035	6656.1	2	11	Alagoas	2014
492.86	24.734	10.1	42	0.773062	9.78805	8.92359	1.49243	31.4818	10.4984	46.3125	20.0213	41.9206	7.51435	16.3965	4636.51	3	11	Amapá	2014
504.63	24.0692	16.5	38	0.874176	10.0367	8.09976	1.48752	30.8722	11.4204	45.8531	16.2599	44.1921	6.50345	15.9156	4992.11	4	11	Amazonas	2014
512.47	20.875	11.2	27	0.77802	9.60771	9.54672	1.94577	28.4825	12.0484	45.2885	24.8775	39.2842	5.57288	16.5359	5333.42	5	11	Bahia	2014
535.51	31.2183	13.6	19	0.79258	9.5653	9.3263	1.92179	28.7105	11.1705	45.2188	21.7648	37.7872	7.7307	17.5904	4876	6	11	Ceará	2014
537.4	40.6627	32.2	32	0.769294	10.4111	8.52348	2.17362	30.4298	11.3404	46.4036	20.7358	48.2753	7.27048	19.7335	4989.9	7	11	Espírito Santo	2014
570.27	40.4848	15.8	27	0.795816	10.1417	8.7742	2.66177	31.41	10.959	46.1469	20.4965	43.502	8.12463	22.2881	4847.76	8	11	Goiás	2014
533.6	19.4311	7.1	16	0.729936	9.32979	9.33781	1.82919	23.0801	12.5048	43.0063	19.6599	36.159	5.85682	15.229	5547.16	9	11	Maranhão	2014
519.45	36.3464	16.2	21	0.707444	10.3583	9.31938	2.07599	34.2886	11.9368	46.7764	19.9146	48.1616	7.71376	20.022	5215.88	10	11	Mato Grosso	2014
520.53	47.8161	21.1	39	0.692664	10.3272	8.43774	2.18262	33.1248	12.7316	47.1806	26.5696	44.8011	7.30179	21.3409	5610.55	11	11	Mato Grosso do Sul	2014
494.58	43.9213	27.6	38	0.825613	10.1272	8.53031	2.02821	28.9062	9.3379	50.3406	22.7743	43.607	8.6452	21.7778	4165.93	12	11	Minas Gerais	2014
483.93	21.4466	10.7	37	0.727915	9.65518	9.27805	1.88577	27.1901	11.9635	44.7828	20.8422	38.4928	6.27294	16.0528	5151.16	13	11	Pará	2014
511.45	36.9512	10.7	4	0.788873	9.51357	9.02576	2.17022	25.4522	13.4825	44.6933	20.0039	38.1	7.13031	17.2753	5815.44	14	11	Paraíba	2014
556.97	69.5466	26.4	25	0.784089	10.3661	9.3366	2.51601	32.1448	11.4325	46.9084	26.4932	46.7238	10.2185	25.5805	5006.26	15	11	Paraná	2014
612.79	34.9668	16.3	2	0.801308	9.73138	8.99562	2.18966	27.8361	13.219	45.3225	23.2139	38.8612	7.72212	19.6966	5710.86	16	11	Pernambuco	2014
477.97	24.6359	8.3	30	0.779105	9.37739	8.84331	2.19265	24.1875	11.9051	43.5841	19.1845	37.1052	7.0683	14.8436	5196.78	17	11	Piauí	2014
569.25	48.7268	37.4	33	0.825656	10.6172	9.19014	2.64026	31.9855	11.7869	41.963	26.3831	50.1236	8.72381	22.3023	5210.56	18	11	Rio de Janeiro	2014
457.41	41.8592	16.3	5	0.801773	9.66957	8.84103	2.08168	28.362	12.7398	45.5109	22.2049	39.2705	7.88719	18.2988	5521.91	19	11	Rio Grande do Norte	2014
512.27	80.9852	25.1	34	0.783839	10.3746	8.32194	2.84972	34.7426	9.6212	45.4716	26.7822	47.6198	12.5682	29.1609	4238.82	20	11	Rio Grande do Sul	2014
530.16	32.2581	11.7	24	0.69349	9.8777	8.01236	2.52973	31.0473	12.693	46.1932	21.3805	43.3855	8.90146	19.6336	5522.12	21	11	Rondônia	2014
579.11	23.431	6.6	21	0.746509	9.92676	8.89967	1.72625	30.8959	14.5059	45.4956	17.4096	42.6795	8.42374	18.7698	6263.88	22	11	Roraima	2014
526.17	85.7143	23	21	0.76403	10.4955	8.39556	2.35342	32.6736	10.2826	43.1801	25.847	50.7212	10.0211	24.8221	4598.99	23	11	Santa Catarina	2014
501.64	63.3824	44.2	16	0.873122	10.6631	8.71249	2.1893	33.1123	10.6595	46.6482	29.9456	49.225	9.87007	24.09	4658.87	24	11	São Paulo	2014
515.96	26.1525	14.3	27	0.730495	9.73792	9.36828	1.47938	28.3032	13.4874	45.5656	27.318	40.2562	5.81909	16.1238	5867.53	25	11	Sergipe	2014
499.25	22.8304	6.8	12	0.710743	9.77165	8.44928	1.65537	27.7093	12.2336	45.1683	15.0861	40.1304	7.31731	17.5908	5319.5	26	11	Tocantins	2014
546.69	22.9167	6.1	15	0.702146	9.77957	8.3492	1.68957	30.0874	11.6055	45.7623	19.3141	40.2509	11.3849	21.4984	5009.58	1	12	Acre	2015
625.88	27.7233	12.5	15	0.747634	9.54198	8.94065	1.85403	27.9582	15.456	44.534	25.7702	37.8573	6.10996	17.8758	6719.79	2	12	Alagoas	2015
492.85	24.9351	11.1	36	0.769808	9.80212	8.94006	1.48794	31.9298	10.6619	46.5042	20.0227	42.0674	7.27152	16.2883	4692.2	3	12	Amapá	2015
503.49	21.4698	15.8	37	0.868583	10.0211	8.12906	1.4661	31.3246	11.5705	46.0441	16.2787	44.3306	6.27469	15.7632	5044.93	4	12	Amazonas	2015
507.51	20.4708	11.8	25	0.77591	9.69397	9.55632	1.87569	28.9018	12.1554	45.4393	24.9331	39.454	5.37266	16.4607	5376.12	5	12	Bahia	2015
544.01	29.6837	14.7	17	0.791531	9.597	9.32656	1.85182	29.1816	11.285	45.3763	21.7388	37.9777	7.41792	17.4746	4917.24	6	12	Ceará	2015
530.69	42.8431	32.5	30	0.757844	10.3312	8.52412	2.0109	31.0303	11.4426	46.6117	20.7525	48.6511	6.95808	19.5751	5028.95	7	12	Espírito Santo	2015
557.98	40.1659	16.7	25	0.792506	10.1802	8.76663	2.66265	31.9529	11.0574	46.3452	20.4868	43.772	7.76161	22.1224	4884.73	8	12	Goiás	2015
535.85	20.7026	7.3	15	0.720329	9.34338	9.34814	1.81059	23.6269	12.6044	43.1857	19.6863	36.2955	5.65864	15.0997	5581.17	9	12	Maranhão	2015
507.05	34.8015	17.7	19	0.702834	10.4049	9.31755	2.07402	34.8202	12.0709	46.9718	19.9667	48.4648	7.40588	19.7874	5266.83	10	12	Mato Grosso	2015
524.78	46.5764	23.8	36	0.681231	10.3621	8.43255	2.13527	33.6551	12.757	47.3822	26.5285	45.1018	7.03638	21.1795	5632.12	11	12	Mato Grosso do Sul	2015
487.23	43.3031	27.3	36	0.819167	10.124	8.52525	2.01358	29.4237	9.4591	50.6319	22.5943	43.8988	8.3585	21.6075	4220.74	12	12	Minas Gerais	2015
480.21	20.0299	11.4	39	0.716042	9.69131	9.29165	1.79023	27.7658	12.1053	44.9798	20.8594	38.6998	6.02226	15.9174	5197.86	13	12	Pará	2015
507.26	38.0514	10.9	5	0.784818	9.56496	9.04068	2.0513	25.8896	13.6152	44.8539	20.0029	38.2963	6.86195	17.1132	5868.67	14	12	Paraíba	2015
549.28	70.4428	27.1	24	0.782616	10.4381	9.34237	2.45341	32.6367	11.541	47.0852	26.4765	47.0165	9.79086	25.3409	5047.74	15	12	Paraná	2015
628.24	34	16.7	3	0.794733	9.73397	9.00458	2.14871	28.3649	13.3226	45.5031	23.1953	39.0993	7.45693	19.5285	5753.03	16	12	Pernambuco	2015
474.92	21.875	9.2	30	0.770228	9.41106	8.8351	2.10829	24.7247	12.0428	43.746	19.1808	37.2294	6.83271	14.7622	5244.24	17	12	Piauí	2015
564.59	47.0319	38	31	0.828041	10.5953	9.19804	2.33486	32.4046	11.8513	42.1436	26.4105	50.4347	8.37947	22.133	5235.21	18	12	Rio de Janeiro	2015
458.78	41.7222	16.4	5	0.799565	9.71682	8.84522	2.08	28.854	12.8689	45.6961	22.1998	39.4867	7.59382	18.186	5569.68	19	12	Rio Grande do Norte	2015
505.73	81.4789	25.2	41	0.780295	10.4371	8.29765	2.80457	35.0789	9.7589	45.6339	26.6767	47.8683	12.0239	28.8351	4292.44	20	12	Rio Grande do Sul	2015
530.26	31.8078	11.8	19	0.694335	9.94035	8.02723	2.46465	31.645	12.7343	46.3939	21.4071	43.6652	8.58743	19.5313	5539.13	21	12	Rondônia	2015
576.85	21.7213	7.3	22	0.736321	9.94159	8.88911	1.67147	31.3906	14.5523	45.6707	17.4091	42.8875	8.11516	18.6043	6285.04	22	12	Roraima	2015
521.9	87.0612	23.9	19	0.765502	10.5063	8.38743	2.33596	33.1498	10.3073	43.3545	25.9037	51.0419	9.70311	24.5396	4609.07	23	12	Santa Catarina	2015
494.6	63.7857	44.5	15	0.871508	10.6974	8.7126	2.14211	33.6718	10.7687	46.8357	29.2668	49.4754	9.46807	23.8008	4701.13	24	12	São Paulo	2015
522.67	26.9198	15	30	0.732204	9.7543	9.39808	1.37098	28.7125	13.6062	45.7168	27.3164	40.446	5.60927	16.0117	5921.65	25	12	Sergipe	2015
493.79	23.9305	7	11	0.715613	9.85723	8.44529	1.64967	28.283	12.3922	45.3855	15.1217	40.3301	7.09455	17.5079	5376.8	26	12	Tocantins	2015
547.32	18.5096	5.7	18	0.682746	9.72269	8.39365	1.69584	30.3502	11.3372	45.8893	19.3123	40.3925	10.8963	21.3073	4909.4	1	13	Acre	2016
626.03	25.1908	12.8	14	0.73483	9.62768	8.93144	1.83484	28.2271	15.0631	44.6394	25.7493	38.0126	5.8386	17.736	6543	2	13	Alagoas	2016
490.91	21.0918	10.7	35	0.759556	9.81686	8.97684	1.41724	32.2156	10.5521	46.6443	20.0313	42.2078	7.0243	16.2216	4647.11	3	13	Amapá	2016
499.25	19.4962	14.5	29	0.866237	10.0845	8.17827	1.43995	31.6161	11.3872	46.1884	16.309	44.4628	6.04221	15.6594	4975.52	4	13	Amazonas	2016
493.6	18.3011	11.5	24	0.776509	9.78578	9.57698	1.85575	29.1397	11.9082	45.5453	24.9977	39.6194	5.17853	16.4515	5262	5	13	Bahia	2016
539.07	29.2678	14.7	15	0.789309	9.65067	9.33211	1.80623	29.4629	11.0628	45.4787	21.7147	38.167	7.07712	17.4108	4834.39	6	13	Ceará	2016
527.2	39.6977	31.2	26	0.747877	10.2519	8.52777	1.97312	31.4253	11.1643	46.7761	20.7785	49.0203	6.65054	19.4925	4907	7	13	Espírito Santo	2016
536.29	37.4781	17.7	24	0.783067	10.2115	8.75855	2.63584	32.287	10.7773	46.4894	20.4828	44.0334	7.40313	22.0269	4763.51	8	13	Goiás	2016
536.65	20.2401	7.2	14	0.716927	9.42398	9.36421	1.79509	23.9257	12.365	43.3137	19.7201	36.4295	5.45446	15.001	5488.9	9	13	Maranhão	2016
491.16	32.8676	18	18	0.699514	10.5371	9.31932	2.05801	35.1978	11.8173	47.1228	20.0296	48.7571	7.10569	19.6037	5166.03	10	13	Mato Grosso	2016
526.03	44.5874	24.9	34	0.675015	10.4794	8.4326	2.08956	34.0227	12.5348	47.533	26.4835	45.3975	6.78266	21.1154	5516.92	11	13	Mato Grosso do Sul	2016
479.37	41.9518	26.2	34	0.810631	10.1778	8.51096	1.99128	29.7531	9.3113	50.8708	22.3816	44.1863	8.07462	21.5369	4136.51	12	13	Minas Gerais	2016
474.98	19.1768	11	38	0.701392	9.72703	9.31922	1.7587	28.1341	11.8358	45.1265	20.8844	38.9073	5.76789	15.8261	5099.03	13	13	Pará	2016
512.7	37.0299	11.1	5	0.780546	9.61945	9.06335	2.0795	26.1383	13.2605	44.9603	20.0084	38.4933	6.58378	17.0027	5735.58	14	13	Paraíba	2016
546.08	68.587	27.1	23	0.772889	10.5042	9.35875	2.42665	32.9583	11.2231	47.2191	26.4644	47.3006	9.38495	25.2159	4918.15	15	13	Paraná	2016
640.9	32.2401	15.6	2	0.790401	9.8006	9.02241	2.15681	28.6728	13.1974	45.6291	23.18	39.3354	7.19227	19.4474	5705.28	16	13	Pernambuco	2016
466.63	22.9982	9.3	29	0.769381	9.45618	8.83313	2.12337	25.0219	11.8198	43.8571	19.1825	37.3492	6.57501	14.7394	5166.77	17	13	Piauí	2016
574.51	45.9284	35.9	31	0.832271	10.5432	9.20088	2.24626	32.6987	11.4865	42.2867	26.4474	50.7333	8.04884	21.9894	5082.22	18	13	Rio de Janeiro	2016
460.1	37.2824	16.3	4	0.800925	9.76912	8.85469	2.00236	29.1494	12.6087	45.8223	22.2003	39.7015	7.28581	18.1479	5465.68	19	13	Rio Grande do Norte	2016
514.84	82.4018	24.7	43	0.776248	10.5066	8.24859	2.78388	35.3115	9.6756	45.757	26.5712	48.107	11.5408	28.5913	4248.44	20	13	Rio Grande do Sul	2016
526.65	30.0832	10.9	15	0.690432	10.0583	8.05352	2.46635	32.0492	12.3124	46.5418	21.4392	43.9392	8.26331	19.4864	5370.49	21	13	Rondônia	2016
578.73	23.7443	6.6	22	0.732934	10.1256	8.87339	1.66731	31.7317	14.4316	45.8115	17.4158	43.0894	7.79166	18.4819	6241.99	22	13	Roraima	2016
521.97	84.9366	23.7	18	0.755703	10.5299	8.37299	2.26139	33.4651	10.0763	43.499	25.9739	51.3531	9.39955	24.4211	4508.3	23	13	Santa Catarina	2016
502.83	63.4738	43.4	14	0.870776	10.7459	8.71985	2.0853	34.0446	10.5823	46.99	28.5314	49.7117	9.07608	23.6045	4621.87	24	13	São Paulo	2016
522.57	22.164	15.2	30	0.737925	9.77337	9.42853	1.35145	28.9547	13.2394	45.8232	27.3166	40.6338	5.39288	15.9433	5771.96	25	13	Sergipe	2016
487.77	22.237	7.3	10	0.716685	9.95831	8.44924	1.62765	28.6471	12.2358	45.5418	15.1665	40.5257	6.85375	17.4453	5322.74	26	13	Tocantins	2016
547.43	19.8091	5.8	17	0.683552	9.74751	8.4164	1.6516	30.5978	11.0767	45.9952	19.319	40.5246	10.3871	21.1607	4798.08	1	14	Acre	2017
615.4	24.3291	12.5	12	0.717189	9.68664	8.94451	1.80661	28.4564	14.6186	44.7265	25.7305	38.164	5.56816	17.6075	6348.44	2	14	Alagoas	2017
494.06	20.1493	10.1	33	0.760111	9.86794	9.00673	1.10753	32.489	10.4217	46.7663	20.0489	42.3394	6.77297	16.1765	4585.07	3	14	Amapá	2017
482.41	19.5953	14.5	30	0.864348	10.1155	8.22286	1.41822	31.8811	11.1881	46.3183	16.3525	44.5864	5.80676	15.5855	4893.85	4	14	Amazonas	2017
483.02	19.6029	11.1	22	0.782179	9.81745	9.58698	1.87536	29.3694	11.6175	45.6384	25.0704	39.778	4.991	16.4887	5135.48	5	14	Bahia	2017
535.52	28.5839	14.5	17	0.776868	9.71123	9.33885	1.8453	29.7099	10.8312	45.5677	21.6947	38.3533	6.71599	17.3808	4739.47	6	14	Ceará	2017
526.08	40.0402	30.4	29	0.744212	10.2775	8.5098	1.94154	31.7954	10.8451	46.9347	20.8152	49.3807	6.35468	19.4647	4765.72	7	14	Espírito Santo	2017
527.14	37.0637	17.1	22	0.78465	10.2513	8.747	2.58884	32.5918	10.4479	46.6203	20.4868	44.2844	7.05366	21.9737	4625.06	8	14	Goiás	2017
535.41	18.757	6.8	13	0.718413	9.46872	9.38253	1.78276	24.2074	12.0921	43.4201	19.7615	36.5601	5.24831	14.9221	5383.6	9	14	Maranhão	2017
480.42	32.7751	17.7	19	0.703132	10.5538	9.31733	2.05559	35.5261	11.5407	47.2618	20.1024	49.0362	6.81574	19.4571	5057.35	10	14	Mato Grosso	2017
511.54	44.5846	25.3	35	0.679388	10.5155	8.40988	2.02216	34.3444	12.2333	47.671	26.4362	45.6868	6.54056	21.1273	5398.94	11	14	Mato Grosso do Sul	2017
467.6	41.0077	25.4	33	0.814669	10.2274	8.48786	1.93907	30.0549	9.1373	51.0966	22.1426	44.4668	7.79624	21.5449	4044.18	12	14	Minas Gerais	2017
468.38	19.4911	10.4	38	0.713909	9.83884	9.33693	1.71076	28.4764	11.5568	45.2529	20.9185	39.1124	5.51234	15.7615	4983.94	13	14	Pará	2017
506.53	34.593	10.8	5	0.780075	9.6679	9.07223	2.05405	26.3866	12.8843	45.0505	20.0223	38.6883	6.30273	16.9097	5586.89	14	14	Paraíba	2017
527.96	68.9218	26.6	23	0.773287	10.5423	9.3755	2.44409	33.2578	10.909	47.3504	26.4594	47.5736	9.00442	25.167	4783.41	15	14	Paraná	2017
620.15	31.4198	15.2	2	0.790753	9.87874	9.03072	2.13754	28.9861	13.014	45.7383	23.1701	39.5675	6.93197	19.4302	5635.14	16	14	Pernambuco	2017
461.55	20.7838	9.5	30	0.762321	9.5437	8.81594	2.12654	25.317	11.5737	43.9521	19.1916	37.4637	6.30532	14.7592	5071.67	17	14	Piauí	2017
555.22	44.6597	34	31	0.830275	10.5858	9.20582	2.17654	32.9738	11.0622	42.4251	26.4948	51.0176	7.73413	21.8725	4905.27	18	14	Rio de Janeiro	2017
451.63	36.9553	15.5	5	0.792442	9.83402	8.85714	2.06329	29.4212	12.3339	45.9305	22.2078	39.9126	6.96578	18.1489	5354.76	19	14	Rio Grande do Norte	2017
510.34	80.5099	24.2	42	0.781079	10.5373	8.18978	2.75051	35.5045	9.5637	45.8726	26.4709	48.3341	11.1172	28.4183	4189.76	20	14	Rio Grande do Sul	2017
520.25	31.7552	10.3	14	0.685438	10.1407	8.04957	2.46	32.4117	11.8687	46.6736	21.4771	44.2056	7.93698	19.4875	5193.57	21	14	Rondônia	2017
586.07	23.1441	6.4	21	0.732573	10.1843	8.84203	1.66588	32.0496	14.2755	45.9389	17.4316	43.2831	7.45859	18.3854	6183.02	22	14	Roraima	2017
504.74	83.6168	23.1	17	0.760057	10.5937	8.35849	2.19775	33.7795	9.8436	43.6447	26.0579	51.6501	9.11169	24.4164	4406.85	23	14	Santa Catarina	2017
495.99	62.1915	41.3	16	0.868631	10.7755	8.73378	2.06529	34.3753	10.3325	47.1459	27.7638	49.9319	8.69849	23.4684	4514.72	24	14	São Paulo	2017
522.12	21.2329	14.6	31	0.730294	9.80939	9.44815	1.34851	29.1854	12.8484	45.9179	27.3192	40.8174	5.17232	15.9105	5618.08	25	14	Sergipe	2017
486.08	25.2	7.3	12	0.718403	10.025	8.43147	1.67388	28.9798	12.0458	45.6748	15.221	40.7153	6.60031	17.3968	5248.38	26	14	Tocantins	2017

## Sheet: Modelo5 - YLL  heart mulher
YLL_women	white	Private_health	Primary_care	Gini_Index	lnGDP_per_capita	logBolsa_familia	Hospital_beds	SEV_high_BMI	SEV_high_glucose	SEV_high_LDL	SEV_high_SBP	SEV_Diet_high_in_sugar_beverage	SEV_Smoking	SEV_tobacco_(all)	Diabetes_prev	State_fixed	Year_fixed	State	Year
1024.59	25.9036	4.2	41	0.733279	8.78354	7.42065	2.0766	22.8479	10.2554	43.5326	19.594	38.4293	15.3163	25.3135	4467.73	1	2	Acre	2005
1619.21	35.6156	6.3	23	0.725812	8.51975	8.27402	2.01035	21.2517	13.4077	42.7221	25.9467	36.235	8.70172	19.335	5783.54	2	2	Alagoas	2005
770.99	23.2558	7.4	34	0.782708	8.88537	8.01551	1.63461	26.1872	9.125	44.8095	20.2728	40.3119	9.50286	18.17	4071.19	3	2	Amapá	2005
896.37	21.9753	5.7	32	0.906511	9.25275	6.96117	1.78165	24.863	9.9149	44.2054	16.5525	42.6542	8.42375	17.689	4378.66	4	2	Amazonas	2005
1315.3	22.1276	7.8	30	0.79203	8.73558	8.87585	2.21436	22.1019	10.6269	43.5356	24.8234	37.5627	7.65035	17.8744	4743.38	5	2	Bahia	2005
1308.49	35.796	7.1	43	0.792617	8.52709	8.71556	2.16941	21.727	9.5393	43.3981	22.0083	36.0381	10.197	19.8515	4219.56	6	2	Ceará	2005
1466.56	40.4316	21.3	27	0.795508	9.51881	7.99263	2.1791	23.1985	10.1809	44.5108	20.9475	44.5489	10.3034	22.4151	4520.52	7	2	Espírito Santo	2005
1493.37	45.2356	8.4	27	0.789545	9.16347	8.02784	3.16877	23.8706	9.7296	44.2548	20.7673	40.6703	11.5008	24.8641	4353.68	8	2	Goiás	2005
1373.63	25.9129	3.7	32	0.747359	8.30592	8.57243	2.66033	16.3624	10.6431	41.2261	19.7349	34.829	7.71034	16.5663	4806.42	9	2	Maranhão	2005
1353.56	37.881	10.1	35	0.711716	9.41489	8.79168	2.43118	26.2926	10.6992	44.7813	19.9455	44.8891	10.6154	22.9851	4695.28	10	2	Mato Grosso	2005
1587.14	52.618	14.6	42	0.677547	9.25056	7.60368	2.75733	26.0438	11.967	45.2947	26.6919	41.8758	10.045	23.8921	5320.63	11	2	Mato Grosso do Sul	2005
1259.89	47.3061	17.4	39	0.824006	9.18842	7.83693	2.4112	22.6255	7.9661	47.5676	22.6515	40.821	11.446	24.8726	3586.19	12	2	Minas Gerais	2005
1133.17	23.6018	7.7	23	0.731493	8.65986	8.38892	1.84085	20.3848	10.471	43.0197	20.9981	36.7411	8.411	17.7704	4520.95	13	2	Pará	2005
1416.85	37.7932	7.7	10	0.76894	8.47685	8.38049	2.87871	19.8618	11.9825	42.8573	20.2306	36.4268	9.46282	19.2229	5161.54	14	2	Paraíba	2005
1529.75	75.0193	17.4	42	0.792089	9.4398	8.64588	2.88808	25.8884	10.3704	45.4397	26.7509	43.7154	14.6624	29.3167	4559.45	15	2	Paraná	2005
1795.45	38.3022	12.1	15	0.793659	8.67817	8.30453	2.51567	21.4681	12.1612	43.5935	23.4492	36.6588	10.3376	22.2158	5251.33	16	2	Pernambuco	2005
1202.79	25.1421	4.3	30	0.767973	8.16692	8.38341	2.6456	17.6937	10.157	41.896	19.3906	35.8178	9.14198	16.538	4501.31	17	2	Piauí	2005
1633.25	55.2431	30.1	29	0.844974	9.76671	8.2565	3.1317	27.1143	10.7847	40.2831	26.5277	46.7037	11.9921	24.6057	4812.32	18	2	Rio de Janeiro	2005
1284.33	37.2687	10.2	16	0.803622	8.78015	8.21215	2.62155	21.5856	11.2872	43.4887	22.4284	37.3125	10.402	20.0158	4925.72	19	2	Rio Grande do Norte	2005
1401.42	84.4627	15.7	28	0.813933	9.45517	7.65684	2.81569	29.4608	8.4997	43.6944	27.4744	44.8831	18.5809	32.7642	3782.84	20	2	Rio Grande do Sul	2005
1505.33	36.6234	5.6	37	0.661969	9.00851	7.1089	2.38281	23.5173	13.2715	44.2502	21.3783	40.6286	11.6644	21.6062	5738.95	21	2	Rondônia	2005
1185.25	23.8095	3.4	17	0.746504	9.0028	8.36928	1.46161	24.5857	14.5352	43.8657	17.676	40.5318	11.1638	20.9903	6272.71	22	2	Roraima	2005
1465.06	88.5592	16.9	23	0.750767	9.53367	7.90832	2.58831	27.1202	10.4472	41.6364	25.937	47.407	13.4447	28.9538	4629	23	2	Santa Catarina	2005
1388.17	69.3156	34.9	36	0.879179	9.83489	8.01694	2.39956	26.3071	9.9646	45.2507	32.4336	46.2562	13.8552	28.3862	4368.07	24	2	São Paulo	2005
1262.77	30.1587	8.1	20	0.736274	8.89398	8.71794	2.04015	22.211	12.4465	43.8885	27.3708	38.4869	7.55978	17.8384	5420.83	25	2	Sergipe	2005
1272.51	26.4062	3.8	27	0.694704	8.67838	7.69212	1.83575	19.4614	10.9034	42.756	15.1581	38.1433	9.17499	19.2185	4753.66	26	2	Tocantins	2005
976.69	27.9279	5.2	43	0.732895	8.8402	7.58634	2.02808	23.6195	10.2779	43.7145	19.524	38.6821	15.0213	24.9117	4490.06	1	3	Acre	2006
1567.57	36.962	7	19	0.732877	8.62711	8.37617	2.01539	21.8931	13.5138	42.8496	25.916	36.4356	8.47268	19.1633	5846.64	2	3	Alagoas	2006
713.87	25.7235	7.7	38	0.791405	9.04987	8.18554	1.66667	26.7206	9.158	44.893	20.2014	40.5545	9.31675	17.9737	4096.74	3	3	Amapá	2006
879.31	23.7538	6.8	32	0.904798	9.39349	7.17248	1.76292	25.4252	9.9616	44.2904	16.4607	42.8881	8.23987	17.5063	4412.84	4	3	Amazonas	2006
1297.87	20.9102	7.9	37	0.786248	8.80727	9.00276	2.14781	22.8372	10.6929	43.69	24.8003	37.8058	7.41909	17.7065	4779.12	5	3	Bahia	2006
1290.42	34.8843	8.5	41	0.786051	8.6404	8.81355	2.09901	22.5211	9.6494	43.5624	21.9586	36.2665	9.98657	19.5543	4279.66	6	3	Ceará	2006
1489.03	43.3428	23.2	27	0.792566	9.63428	8.08616	2.17796	23.9301	10.2288	44.6589	20.8772	45.0343	9.98526	22.0934	4549.07	7	3	Espírito Santo	2006
1479.78	45.4202	8.8	27	0.801655	9.27313	8.1735	3.12188	24.6823	9.7936	44.4092	20.6984	41.0515	11.1639	24.5625	4386.79	8	3	Goiás	2006
1338	25.6028	3.6	22	0.754244	8.46237	8.7326	2.55377	17.0242	10.8001	41.3452	19.6947	35.0019	7.51305	16.4302	4886.44	9	3	Maranhão	2006
1314.8	36.1626	11	35	0.718791	9.28752	8.87632	2.42502	27.2987	10.7205	44.974	19.9058	45.3477	10.3202	22.669	4717.54	10	3	Mato Grosso	2006
1552.62	52.4138	14.1	41	0.683075	9.35267	7.83954	2.76096	26.8172	12.0323	45.4449	26.6835	42.2459	9.74811	23.601	5347.89	11	3	Mato Grosso do Sul	2006
1237.64	47.1662	17.7	41	0.825257	9.30114	7.94075	2.3868	23.232	8.0202	47.6592	22.7595	41.1805	11.1463	24.4616	3608.92	12	3	Minas Gerais	2006
1093.66	23.0984	6.9	28	0.73773	8.76808	8.56847	1.9727	21.0174	10.5307	43.1092	20.9417	36.9619	8.2076	17.5886	4566.91	13	3	Pará	2006
1397.45	39.3617	7.6	7	0.774127	8.64026	8.47782	2.8621	20.513	12.0411	43.018	20.1662	36.6405	9.24187	19.0212	5203.03	14	3	Paraíba	2006
1472.82	75.09	17.9	41	0.800034	9.50684	8.77772	2.84503	26.5535	10.3998	45.5552	26.6875	44.1233	14.2052	28.8764	4584.56	15	3	Paraná	2006
1758.37	37.6638	11.8	9	0.786755	8.76666	8.42505	2.39226	22.1144	12.1938	43.721	23.395	36.9359	10.0538	21.9318	5278.33	16	3	Pernambuco	2006
1160.09	25.7942	4.4	29	0.784127	8.38131	8.46142	2.58258	18.3865	10.2681	42.0338	19.3322	35.9894	8.93393	16.3481	4562.51	17	3	Piauí	2006
1632.03	55.846	31.6	29	0.844868	9.86474	8.43243	3.23147	27.7326	10.8295	40.4472	26.4667	47.1811	11.6561	24.3286	4841.04	18	3	Rio de Janeiro	2006
1253.29	36.9811	10.2	12	0.804342	8.90255	8.31603	2.44038	22.3289	11.3479	43.6662	22.3711	37.5614	10.1649	19.8268	4963.47	19	3	Rio Grande do Norte	2006
1380.34	82.6056	16.3	34	0.799672	9.52825	7.80756	2.79272	30.1091	8.5166	43.9415	27.3714	45.2726	18.0011	32.4114	3794.6	20	3	Rio Grande do Sul	2006
1430.24	37.5165	6.3	37	0.664114	9.04642	7.34201	2.41799	24.3281	13.1846	44.4165	21.355	40.9823	11.3879	21.3752	5705.16	21	3	Rondônia	2006
1112.27	20.6186	3.7	18	0.757404	9.15222	8.4637	1.49476	25.3743	14.5092	44	17.6026	40.8295	10.8895	20.7494	6264.23	22	3	Roraima	2006
1440.31	88.3721	16.4	22	0.756968	9.63056	7.96748	2.49776	27.6914	10.3986	41.7857	25.8692	47.8882	13.0599	28.5453	4616.03	23	3	Santa Catarina	2006
1321.94	69.6721	36.2	34	0.876696	9.92825	8.14451	2.3706	26.9886	9.9512	45.3401	32.2405	46.6921	13.4479	27.9013	4371.64	24	3	São Paulo	2006
1258.66	31.8227	8.7	21	0.720503	9.0096	8.82817	2.07344	22.9175	12.4334	44.0417	27.3531	38.7218	7.39854	17.6298	5422.56	25	3	Sergipe	2006
1249.2	24.2152	4.1	24	0.704422	8.77778	7.84915	1.97503	20.3977	10.9368	42.9815	15.1107	38.4145	9.00017	19.0166	4780.32	26	3	Tocantins	2006
983.49	29.1545	5.1	46	0.726051	8.98175	7.67602	2.04109	24.4349	10.2708	43.9274	19.4668	38.9141	14.6908	24.4601	4508.75	1	4	Acre	2007
1556.52	31.9926	7.7	20	0.740501	8.74995	8.46124	1.9754	22.5886	13.5885	43.0069	25.8906	36.623	8.22135	19.0045	5901.52	2	4	Alagoas	2007
713.9	30.2839	8.4	41	0.777855	9.1716	8.28539	1.6194	27.2987	9.1719	45.0057	20.1433	40.7768	9.116	17.7631	4119.94	3	4	Amapá	2007
863.37	23.6874	8.3	34	0.905461	9.49038	7.47121	1.64657	26.0751	9.9982	44.4292	16.386	43.1022	8.04318	17.3178	4447.12	4	4	Amazonas	2007
1266.8	22.32	8.3	37	0.788698	8.93573	9.08077	2.14241	23.649	10.7543	43.8867	24.7833	38.032	7.17312	17.5501	4825.4	5	4	Bahia	2007
1260.32	35.4478	9	40	0.794227	8.71676	8.87484	2.07601	23.4006	9.7499	43.7596	21.9173	36.4828	9.74152	19.2292	4334.63	6	4	Ceará	2007
1455.72	43.4783	23.7	28	0.793213	9.74973	8.1487	2.16956	24.7553	10.2557	44.8416	20.8205	45.4976	9.64361	21.7389	4573.65	7	4	Espírito Santo	2007
1445.14	42.4345	9.3	26	0.797955	9.40993	8.27051	3.04371	25.5795	9.8465	44.5902	20.642	41.4128	10.7954	24.2483	4422.28	8	4	Goiás	2007
1329.01	26.6873	3.8	19	0.740652	8.48614	8.82251	2.34569	17.7614	10.9452	41.5108	19.6629	35.1667	7.29933	16.3001	4962.35	9	4	Maranhão	2007
1234.92	38.1805	8.6	34	0.716524	9.49735	8.91832	2.32995	28.413	10.7023	45.1891	19.8742	45.7776	10.0002	22.3393	4734.63	10	4	Mato Grosso	2007
1502.45	51.9116	14.3	40	0.680232	9.46291	7.92186	2.52281	27.6712	12.0638	45.6246	26.6759	42.6018	9.43075	23.2976	5369.73	11	4	Mato Grosso do Sul	2007
1191.56	47.2406	18.3	42	0.831472	9.41501	7.99948	2.27887	23.9716	8.0633	47.9233	22.8516	41.5233	10.8241	24.0216	3627.22	12	4	Minas Gerais	2007
1086.35	24.0433	7.6	28	0.735058	8.87408	8.68387	1.9809	21.8214	10.5766	43.2593	20.8965	37.1717	7.98459	17.4014	4610.42	13	4	Pará	2007
1410.18	37.6691	7.9	7	0.778311	8.72533	8.54997	2.50247	21.2477	12.0553	43.2146	20.1141	36.8429	8.9906	18.807	5241.3	14	4	Paraíba	2007
1412.17	72.1128	18.4	37	0.802068	9.67866	8.87187	2.72225	27.2529	10.3954	45.6862	26.636	44.5083	13.694	28.4038	4603.15	15	4	Paraná	2007
1757.63	40.2222	11.8	6	0.792372	8.87723	8.50544	2.45104	22.8039	12.1881	43.8809	23.3505	37.2018	9.74911	21.6176	5301.79	16	4	Pernambuco	2007
1142.49	25.0633	4.9	27	0.761221	8.40253	8.4897	2.53677	19.1554	10.3621	42.2025	19.2851	36.1522	8.70109	16.1397	4616.42	17	4	Piauí	2007
1607.95	56.6695	32.1	29	0.843318	9.9341	8.55749	3.1702	28.3684	10.867	40.6177	26.4182	47.6297	11.2947	24.0436	4873.05	18	4	Rio de Janeiro	2007
1221.6	38.4081	11.1	9	0.804113	9.03348	8.38669	2.43551	23.1792	11.3911	43.8745	22.324	37.7989	9.89738	19.6328	5001.26	19	4	Rio Grande do Norte	2007
1353.78	83.1469	17.3	36	0.794692	9.65186	7.90592	2.7713	30.7739	8.5073	44.1564	27.2823	45.6366	17.3161	32.0544	3795.51	20	4	Rio Grande do Sul	2007
1364.93	35.6423	6.6	35	0.668052	9.11959	7.45953	2.31094	25.2088	12.8799	44.6068	21.3378	41.3213	11.0914	21.1383	5610.29	21	4	Rondônia	2007
1047.28	23.0769	3.8	18	0.749061	9.20638	8.50538	1.69434	26.2332	14.3807	44.1618	17.5427	41.1087	10.5847	20.495	6221.36	22	4	Roraima	2007
1396.23	87.5	19.6	22	0.755671	9.74551	8.00034	2.43987	28.3368	10.2703	41.9404	25.8164	48.3328	12.649	28.092	4585.25	23	4	Santa Catarina	2007
1280.68	68.8849	37.2	30	0.879376	10.041	8.21532	2.28308	27.836	9.859	45.4558	32.0589	47.0973	12.9962	27.3735	4354.67	24	4	São Paulo	2007
1246.37	29.3726	9.1	22	0.726835	9.10759	8.89936	1.8335	23.6724	12.3502	44.2269	27.3394	38.9433	7.21756	17.4082	5413.46	25	4	Sergipe	2007
1231.72	25.037	4.1	22	0.702163	8.93305	7.93578	1.78411	21.4588	10.9121	43.2384	15.0737	38.6694	8.80522	18.8036	4798.84	26	4	Tocantins	2007
992.96	25	5.6	44	0.726923	9.12233	7.78221	2.09125	25.3079	10.2671	44.1593	19.4227	39.1247	14.3405	23.9999	4524.56	1	5	Acre	2008
1525.66	32.1691	8.3	21	0.72945	8.8566	8.54617	1.90095	23.3547	13.6604	43.1837	25.8711	36.7965	7.96043	18.8564	5950.72	2	5	Alagoas	2008
719.29	20.3125	9.7	37	0.781591	9.27427	8.38544	1.63218	27.9275	9.186	45.1408	20.0988	40.9783	8.90873	17.5486	4140.45	3	5	Amapá	2008
856.42	24.3508	10.5	31	0.903919	9.54559	7.64081	1.68171	26.8667	10.0356	44.6034	16.3287	43.2958	7.84081	17.1285	4479.35	4	5	Amazonas	2008
1238.91	21.0383	8.5	36	0.791933	9.0349	9.15323	2.10289	24.5397	10.8259	44.106	24.7719	38.2408	6.92425	17.4036	4873.4	5	5	Bahia	2008
1256.34	34.3183	9.4	37	0.78616	8.88292	8.95028	2.07088	24.3766	9.8506	43.9756	21.8847	36.6866	9.47882	18.9056	4384.9	6	5	Ceará	2008
1427.72	43.4239	24.9	26	0.799044	9.90559	8.20822	2.13909	25.6533	10.2802	45.0473	20.7776	45.938	9.29393	21.3796	4594.39	7	5	Espírito Santo	2008
1415.84	42.8666	9.9	26	0.796521	9.5365	8.34645	2.97472	26.5384	9.9034	44.7894	20.5984	41.7535	10.4149	23.9349	4456.57	8	5	Goiás	2008
1329.34	26.2648	4.2	18	0.730672	8.6882	8.90425	2.26165	18.5699	11.0867	41.7064	19.6397	35.3232	7.08153	16.1736	5032.7	9	5	Maranhão	2008
1230.76	40.5046	9.1	33	0.710669	9.73555	8.97187	2.26404	29.5704	10.6758	45.4173	19.8507	46.178	9.67177	22.0073	4747.92	10	5	Mato Grosso	2008
1415.71	51.0254	14.2	40	0.675954	9.62731	7.98962	2.50119	28.6089	12.0795	45.8243	26.6693	42.9432	9.10846	22.9944	5386.31	11	5	Mato Grosso do Sul	2008
1149.16	46.8775	20.2	42	0.831392	9.5542	8.05851	2.20009	24.814	8.1038	48.2907	22.9287	41.849	10.497	23.5891	3642.93	12	5	Minas Gerais	2008
1085.69	22.0737	8.1	31	0.750837	9.02051	8.77221	1.96951	22.6836	10.6252	43.4487	20.8627	37.37	7.75295	17.2135	4650.58	13	5	Pará	2008
1409.4	40.0103	8	7	0.777112	8.87881	8.62392	2.47983	21.9729	12.0709	43.4318	20.0746	37.0335	8.72629	18.5898	5275.32	14	5	Paraíba	2008
1390.13	73.3967	19.6	36	0.793297	9.78894	8.95649	2.71738	28.0257	10.3868	45.8303	26.5967	44.8697	13.1639	27.9291	4617.34	15	5	Paraná	2008
1767.16	39.191	12.5	5	0.789048	8.99115	8.5776	2.41014	23.5816	12.1815	44.0624	23.3161	37.4561	9.44062	21.2979	5321.68	16	5	Pernambuco	2008
1119.54	24.2058	5.4	27	0.756198	8.56125	8.52209	2.54894	19.9509	10.4525	42.3907	19.2497	36.3061	8.45936	15.9256	4664.61	17	5	Piauí	2008
1607.54	55.4244	31.5	30	0.836786	10.0823	8.67205	3.10352	29.014	10.9071	40.7935	26.3824	48.0489	10.9261	23.7622	4904.34	18	5	Rio de Janeiro	2008
1178.22	37.709	12.1	6	0.80536	9.11311	8.46003	2.34344	24.0616	11.4401	44.102	22.2875	38.0245	9.61664	19.4398	5037.21	19	5	Rio Grande do Norte	2008
1281.29	81.784	19.3	39	0.789626	9.77127	7.97926	2.79829	31.4951	8.4915	44.3503	27.207	45.9742	16.5885	31.6971	3791.54	20	5	Rio Grande do Sul	2008
1339.08	37.9267	7.4	37	0.660341	9.29075	7.56979	2.28164	26.1489	12.5304	44.8139	21.327	41.6449	10.7869	20.9027	5493.68	21	5	Rondônia	2008
1000.1	22.0588	4.6	20	0.749445	9.32902	8.55367	1.76911	27.1093	14.2235	44.3413	17.4966	41.3686	10.2691	20.2379	6164.69	22	5	Roraima	2008
1350.55	87.8904	20.9	22	0.751064	9.88908	8.03899	2.41613	29.0545	10.1296	42.0994	25.7786	48.7395	12.2345	27.6196	4548.74	23	5	Santa Catarina	2008
1225.97	66.5471	39.1	29	0.881968	10.1432	8.28348	2.32354	28.6445	9.7511	45.5903	31.8912	47.4707	12.5278	26.8368	4329.1	24	5	São Paulo	2008
1221.68	33.1481	10.1	23	0.722027	9.24784	8.95946	1.83189	24.4673	12.2579	44.4295	27.3298	39.1509	7.02829	17.1886	5400.38	25	5	Sergipe	2008
1192.33	23.4168	4.9	21	0.695974	9.08605	8.01423	1.71473	22.5661	10.882	43.5142	15.0473	38.9075	8.60147	18.5904	4812.44	26	5	Tocantins	2008
998.94	29.1317	6.1	35	0.732872	9.24158	7.84807	2.03699	26.2027	10.2794	44.3978	19.392	39.3132	13.9844	23.5711	4538.26	1	6	Acre	2009
1525.22	28.1553	8.5	20	0.734932	8.92836	8.62123	1.91158	24.184	13.7407	43.3697	25.8575	36.9558	7.70171	18.7162	5996.77	2	6	Alagoas	2009
710.91	28.1818	9.6	38	0.782225	9.32338	8.47393	1.58485	28.6214	9.2111	45.2913	20.0682	41.1583	8.70243	17.3403	4157.96	3	6	Amapá	2009
818.72	23.1029	11.4	21	0.900838	9.56594	7.7208	1.65542	27.6475	10.081	44.7944	16.289	43.4682	7.63888	16.9432	4507.4	4	6	Amazonas	2009
1211.7	23.9628	9.2	36	0.794618	9.15077	9.22095	2.06187	25.4101	10.8864	44.3281	24.7662	38.4317	6.68386	17.2652	4914.3	5	6	Bahia	2009
1227.74	32.2815	10	37	0.795191	8.97595	9.00352	2.10275	25.3116	9.9503	44.1956	21.8611	36.8774	9.21362	18.6121	4430.93	6	6	Ceará	2009
1381.14	43.3983	27.1	25	0.787945	9.85382	8.25592	2.14875	26.5806	10.3067	45.264	20.7486	46.3547	8.95056	21.0423	4611.44	7	6	Espírito Santo	2009
1367.72	41.3022	10.5	27	0.798453	9.64051	8.43394	2.91929	27.5371	9.9619	44.9978	20.568	42.0731	10.0402	23.6347	4486.08	8	6	Goiás	2009
1324.19	25.3107	4.6	17	0.727809	8.75078	8.9749	2.23677	19.412	11.2238	41.915	19.6251	35.4711	6.87109	16.048	5096.07	9	6	Maranhão	2009
1211.79	39.4062	10.3	33	0.714188	9.78234	9.01971	2.17814	30.6471	10.6625	45.6489	19.8349	46.5481	9.34981	21.6837	4758.77	10	6	Mato Grosso	2009
1391.75	50.7365	15	37	0.683925	9.70074	8.06702	2.42069	29.5713	12.0807	46.0348	26.6642	43.2696	8.79579	22.7034	5397.75	11	6	Mato Grosso do Sul	2009
1117.86	45.5353	21.6	43	0.829374	9.57631	8.16184	2.18335	25.6541	8.1442	48.6904	22.992	42.1569	10.1813	23.1996	3657.85	12	6	Minas Gerais	2009
1070.21	22.4674	8.8	34	0.732581	9.01377	8.85384	1.95835	23.553	10.6839	43.6559	20.8406	37.5564	7.52322	17.0295	4686.49	13	6	Pará	2009
1395.26	37.3971	8.2	8	0.778778	8.98582	8.67861	2.43833	22.6576	12.0979	43.6542	20.048	37.2118	8.46524	18.3783	5304.06	14	6	Paraíba	2009
1325.99	73.5202	19.7	35	0.801559	9.83556	9.02649	2.72997	28.787	10.3903	45.9817	26.5701	45.2068	12.6469	27.4813	4629.22	15	6	Paraná	2009
1749.72	39.016	13.6	7	0.789191	9.10175	8.63651	2.37866	24.3492	12.1843	44.2549	23.2922	37.6982	9.14409	20.9965	5337.98	16	6	Pernambuco	2009
1085.11	23.8861	5.9	31	0.761951	8.70898	8.6074	2.52361	20.7196	10.5468	42.5868	19.2264	36.4509	8.22354	15.718	4708.61	17	6	Piauí	2009
1596.13	56.6757	33	29	0.837431	10.1104	8.79047	3.05164	29.5431	10.9512	40.9735	26.3594	48.4378	10.5667	23.4949	4930.86	18	6	Rio de Janeiro	2009
1152.94	37.0869	12.6	10	0.805413	9.16581	8.51958	2.39548	24.8974	11.4972	44.3366	22.2617	38.2377	9.33883	19.253	5069.45	19	6	Rio Grande do Norte	2009
1253.51	82.1371	20.8	35	0.797601	9.83523	8.07	2.77257	32.1842	8.4856	44.5349	27.1456	46.2847	15.8732	31.34	3788.68	20	6	Rio Grande do Sul	2009
1301.46	34.8837	7.4	21	0.679131	9.39984	7.68182	2.28076	27.0616	12.2597	45.0303	21.3224	41.9529	10.4857	20.6749	5394.65	21	6	Rondônia	2009
929.58	27.6018	5.4	21	0.756471	9.45522	8.62883	1.76833	27.9122	14.1063	44.5282	17.4646	41.6088	9.96052	19.9881	6114.79	22	6	Roraima	2009
1335.21	87.0876	22.5	26	0.74885	9.93399	8.1152	2.40115	29.8095	10.0225	42.2617	25.7559	49.1073	11.8368	27.1527	4518.61	23	6	Santa Catarina	2009
1193.91	66.5634	40.4	25	0.877212	10.2087	8.35806	2.29976	29.463	9.6691	45.7364	31.7395	47.8117	12.0674	26.3234	4306.88	24	6	São Paulo	2009
1187.01	31.0886	10.9	23	0.713271	9.24537	9.02357	1.72475	25.2807	12.1884	44.6351	27.3246	39.3441	6.84104	16.9853	5390.17	25	6	Sergipe	2009
1129.89	25.0729	5.4	21	0.689725	9.18865	8.08102	1.74235	23.6752	10.8738	43.7961	15.0314	39.1281	8.39962	18.3875	4824.36	26	6	Tocantins	2009
948.95	25.8225	6.2	29	0.71591	9.38043	7.89068	2.04303	27.0325	10.3113	44.6302	19.375	39.4789	13.6351	23.2125	4550.63	1	7	Acre	2010
1522.21	33.0116	9.1	18	0.748682	9.08706	8.68391	1.91709	25.0068	13.8144	43.5543	25.8502	37.1002	7.45577	18.5804	6042.23	2	7	Alagoas	2010
737.44	25.7035	9.3	40	0.774362	9.43882	8.55994	1.5835	29.3018	9.2346	45.4504	20.0519	41.3161	8.50385	17.1478	4172.16	3	7	Amapá	2010
807.52	23.5942	11.7	23	0.896882	9.82769	7.77992	1.66764	28.4214	10.1236	44.9829	16.2671	43.619	7.44371	16.7664	4529.12	4	7	Amazonas	2010
1184.31	22.9876	9.9	35	0.79077	9.32269	9.28757	2.04659	26.2307	10.9161	44.5326	24.7658	38.604	6.46204	17.1325	4939.29	5	7	Bahia	2010
1183.1	33.5174	10.9	32	0.798106	9.16187	9.06982	2.10848	26.2017	10.0393	44.4046	21.847	37.0547	8.96006	18.3765	4473.17	6	7	Ceará	2010
1342.62	43.3588	29.1	24	0.787483	10.1059	8.29733	2.13629	27.502	10.3304	45.4793	20.7337	46.7472	8.62627	20.7529	4624.91	7	7	Espírito Santo	2010
1343.53	43.4364	11.6	25	0.799021	9.80404	8.52295	2.86002	28.5029	9.9987	45.2066	20.5512	42.3711	9.68718	23.3592	4507.22	8	7	Goiás	2010
1316.63	23.2901	4.6	16	0.740196	8.87666	9.03706	2.12791	20.2606	11.3346	42.1196	19.6193	35.6101	6.67854	15.9201	5151	9	7	Maranhão	2010
1190.57	39.0479	11.5	29	0.715726	9.85935	9.07539	2.09531	31.5521	10.6721	45.8743	19.8267	46.8871	9.04803	21.3783	4768.51	10	7	Mato Grosso	2010
1395.96	50.3921	15.2	37	0.687946	9.91104	8.13819	2.28127	30.4193	12.0363	46.2461	26.6607	43.5807	8.50593	22.436	5404.2	11	7	Mato Grosso do Sul	2010
1098.26	46.8027	23	41	0.833219	9.80471	8.24636	2.19295	26.4629	8.1804	49.0478	23.0424	42.4465	9.89177	22.8874	3673.81	12	7	Minas Gerais	2010
1028.97	23.007	9	36	0.754573	9.31157	8.93479	1.94163	24.4461	10.7501	43.8588	20.8301	37.7303	7.3049	16.8537	4717.27	13	7	Pará	2010
1381.24	41.4923	8.5	7	0.782938	9.11195	8.72426	2.38691	23.3208	12.1389	43.8659	20.0347	37.3774	8.22243	18.1805	5326.48	14	7	Paraíba	2010
1295.36	72.3817	22.1	31	0.802788	9.99308	9.08494	2.72418	29.5976	10.4097	46.1373	26.5566	45.519	12.1716	27.087	4640.9	15	7	Paraná	2010
1714.34	38.3163	14.3	7	0.795613	9.3256	8.69432	2.39425	25.1725	12.196	44.4472	23.2791	37.9277	8.87411	20.7365	5350.65	16	7	Pernambuco	2010
1061.61	25.6026	6.6	31	0.775608	8.89625	8.6684	2.46117	21.5108	10.631	42.7792	19.2155	36.5863	8.00725	15.5287	4749.98	17	7	Piauí	2010
1550.07	48.8562	33.6	30	0.833818	10.2535	8.87133	2.97556	30.0886	10.9859	41.1567	26.3494	48.7956	10.2317	23.2514	4948.61	18	7	Rio de Janeiro	2010
1134.91	42.8948	13.9	9	0.814128	9.35461	8.58403	2.24164	25.747	11.5432	44.5661	22.2468	38.4382	9.07876	19.077	5096.1	19	7	Rio Grande do Norte	2010
1210.74	84.2961	22.2	37	0.797096	10.0304	8.12717	2.7708	32.8324	8.4979	44.7221	27.0982	46.5673	15.2182	30.9804	3792.93	20	7	Rio Grande do Sul	2010
1269.27	36.9922	8.4	25	0.698207	9.65798	7.74024	2.43229	28.0261	12.1629	45.2482	21.3242	42.2448	10.1979	20.4608	5352.56	21	7	Rondônia	2010
893.58	24.556	5.8	22	0.757445	9.72576	8.685	1.78242	28.612	14.0614	44.7123	17.4471	41.8287	9.67571	19.7547	6092.23	22	7	Roraima	2010
1302.56	85.3302	22.5	24	0.756823	10.1174	8.16615	2.39715	30.4611	9.9886	42.426	25.7484	49.4348	11.4749	26.715	4506.94	23	7	Santa Catarina	2010
1154.33	65.9687	40.7	23	0.880277	10.3686	8.43559	2.29336	30.309	9.651	45.8866	31.6064	48.1195	11.6378	25.8639	4299.95	24	7	São Paulo	2010
1164.37	29.3101	11.4	24	0.730533	9.4698	9.05891	1.79183	26.0705	12.1622	44.8287	27.3237	39.5224	6.66562	16.8122	5389.67	25	7	Sergipe	2010
1101.92	26.1959	5	20	0.712411	9.4091	8.15895	1.68588	24.7031	10.8994	44.0708	15.0261	39.3308	8.20933	18.205	4837.82	26	7	Tocantins	2010
901.04	28.1081	6.4	35	0.714592	9.40723	7.95029	1.92799	27.7132	10.444	44.8429	19.3631	39.6346	13.236	22.8581	4605.59	1	8	Acre	2011
1537.86	29.7605	10.3	20	0.754962	9.1887	8.75913	1.86176	25.7045	14.0293	43.7272	25.8428	37.2416	7.19797	18.433	6142	2	8	Alagoas	2011
774.02	23.0548	9.6	38	0.770029	9.50755	8.65623	1.60567	29.9015	9.3893	45.612	20.0424	41.4651	8.28022	16.9469	4233.29	3	8	Amapá	2011
803.26	23.0068	13	29	0.884592	9.91421	7.89283	1.63357	29.0914	10.2812	45.1575	16.2562	43.7607	7.22801	16.5648	4593.68	4	8	Amazonas	2011
1158.95	21.9066	10.1	32	0.783412	9.3326	9.35444	2.00242	26.8707	11.0657	44.705	24.775	38.7697	6.23999	16.9801	4993.87	5	8	Bahia	2011
1183.81	35.6614	12	30	0.790217	9.25195	9.14423	2.10407	26.9123	10.2126	44.5882	21.8338	37.2293	8.68282	18.1613	4544.89	6	8	Ceará	2011
1304.19	43.4307	30.5	28	0.783108	10.2554	8.38289	2.08563	28.2589	10.4636	45.677	20.7273	47.1288	8.29222	20.4766	4674.71	7	8	Espírito Santo	2011
1319.32	44.6934	12.7	27	0.798265	9.87566	8.62043	2.8031	29.3327	10.14	45.4063	20.5394	42.658	9.31451	23.0745	4556.51	8	8	Goiás	2011
1316.32	23.8194	5.3	18	0.727895	8.97272	9.11262	1.95026	20.9867	11.5332	42.3098	19.6205	35.7457	6.4818	15.7622	5228.55	9	8	Maranhão	2011
1160.23	38.6394	12.6	26	0.70056	10.0227	9.15811	2.08399	32.295	10.8225	46.075	19.8291	47.2103	8.72975	21.0455	4826.34	10	8	Mato Grosso	2011
1304.02	53.7975	16.4	38	0.690452	10.0105	8.23737	2.21521	31.155	12.1524	46.4441	26.6522	43.8853	8.20783	22.1532	5430.84	11	8	Mato Grosso do Sul	2011
1056.93	46.9902	24.6	38	0.827357	9.8936	8.33806	2.15595	27.1161	8.3495	49.3431	23.0557	42.7305	9.59137	22.5976	3741.45	12	8	Minas Gerais	2011
1012.62	22.4484	9.5	34	0.762108	9.45782	9.02769	1.93534	25.1586	10.9013	44.0486	20.8269	37.9051	7.06839	16.6574	4784.81	13	8	Pará	2011
1390.53	39.1413	8.9	7	0.781692	9.18399	8.80168	2.34565	23.8283	12.3019	44.0527	20.0268	37.5432	7.96733	17.9613	5395.02	14	8	Paraíba	2011
1256.4	71.5539	23.7	30	0.797691	10.086	9.16617	2.6616	30.3055	10.5431	46.2876	26.5463	45.8202	11.6889	26.6944	4690.78	15	8	Paraná	2011
1695.25	37.7375	15.1	5	0.796663	9.41215	8.76997	2.21942	25.8927	12.3191	44.6298	23.2683	38.1544	8.59592	20.4736	5398.94	16	8	Pernambuco	2011
1060.57	25.4658	7.6	30	0.771262	9.01683	8.7411	2.41678	22.1796	10.8171	42.9543	19.2091	36.7172	7.7843	15.3369	4826.7	17	8	Piauí	2011
1525.06	52.0479	34.8	29	0.832692	10.365	8.96055	2.89301	30.5259	11.0963	41.332	26.3484	49.1362	9.87554	23.0015	4986.91	18	8	Rio de Janeiro	2011
1141.33	44.1725	14.9	7	0.80685	9.42572	8.65108	2.2206	26.4633	11.7032	44.7774	22.2363	38.6368	8.80156	18.8794	5159.66	19	8	Rio Grande do Norte	2011
1167.02	82.7925	23.6	35	0.794704	10.0871	8.18082	2.76455	33.392	8.6418	44.8934	27.0456	46.8353	14.5548	30.5534	3850.34	20	8	Rio Grande do Sul	2011
1234.76	37.7563	10.7	24	0.709207	9.70944	7.83757	2.5705	28.8383	12.235	45.4524	21.3313	42.5297	9.88994	20.2336	5372.25	21	8	Rondônia	2011
891.47	26.5116	6.3	21	0.748618	9.71258	8.75723	1.72963	29.1587	14.1176	44.8768	17.4361	42.0401	9.3795	19.505	6110.79	22	8	Roraima	2011
1274.7	87.1771	23.6	22	0.757163	10.2039	8.24011	2.37406	30.9825	10.0356	42.586	25.7545	49.7477	11.1116	26.2451	4518.65	23	8	Santa Catarina	2011
1102.84	65.8222	41.8	24	0.879435	10.4299	8.5193	2.25291	31.0489	9.7743	46.0291	31.3981	48.4076	11.1998	25.4039	4344.36	24	8	São Paulo	2011
1149.76	26.2354	12	24	0.736298	9.51517	9.17428	1.84293	26.6572	12.3226	44.9927	27.3241	39.6974	6.47458	16.6375	5449.29	25	8	Sergipe	2011
1094.26	28.0899	5.7	19	0.706482	9.45808	8.24058	1.66433	25.5163	11.0618	44.3242	15.0296	39.5269	8.00355	18.0264	4902.75	26	8	Tocantins	2011
887.09	25.1397	6.1	35	0.716393	9.54838	8.11805	1.8395	28.4171	10.7534	45.0896	19.3489	39.7918	12.7872	22.4763	4719.53	1	9	Acre	2012
1512.09	29.5334	11	19	0.755656	9.26614	8.83534	1.76078	26.3289	14.4413	43.9396	25.8294	37.3902	6.92546	18.2852	6313.42	2	9	Alagoas	2012
775.76	21.1957	9.4	40	0.774748	9.64459	8.77263	1.58422	30.4288	9.7266	45.8319	20.0329	41.617	8.03132	16.7426	4361.46	3	9	Amapá	2012
795.1	23.8889	14.9	38	0.88155	9.89938	7.98761	1.60453	29.7523	10.6287	45.3799	16.2503	43.905	6.99123	16.3397	4722.01	4	9	Amazonas	2012
1119.89	20.2805	10.3	31	0.782281	9.41428	9.43861	1.9895	27.4388	11.3749	44.9015	24.7974	38.9398	6.01295	16.8159	5103.57	5	9	Bahia	2012
1155.9	33.8438	12	30	0.802985	9.31807	9.22588	2.10813	27.5652	10.5188	44.8008	21.8144	37.411	8.37582	17.9482	4657.49	6	9	Ceará	2012
1240.44	41.4838	31.2	27	0.774786	10.3379	8.45891	2.08719	29.0065	10.7366	45.9124	20.7246	47.512	7.94751	20.2022	4776.4	7	9	Espírito Santo	2012
1297.6	41.2989	13.6	28	0.797168	9.99392	8.70215	2.73893	30.0871	10.4012	45.6483	20.5249	42.9432	8.91734	22.7856	4651.28	8	9	Goiás	2012
1322.01	21.6152	5.8	18	0.739431	9.10649	9.20069	1.90599	21.7233	11.8517	42.5396	19.6274	35.8831	6.27468	15.5805	5340.6	9	9	Maranhão	2012
1129.03	38.8205	12.7	25	0.700844	10.1478	9.24255	2.11645	32.9892	11.1625	46.3062	19.8451	47.532	8.39028	20.6851	4950.36	10	9	Mato Grosso	2012
1258.69	50.5512	17	37	0.693024	10.1089	8.32858	2.1664	31.8559	12.3381	46.6837	26.6331	44.1913	7.89911	21.8566	5488.43	11	9	Mato Grosso do Sul	2012
1010.72	45.0816	25.3	38	0.826352	9.98491	8.43277	2.1589	27.6735	8.6659	49.6722	23.0113	43.0203	9.27401	22.2982	3878.13	12	9	Minas Gerais	2012
993.34	21.0201	9.4	34	0.75689	9.52312	9.13815	1.9148	25.8769	11.225	44.286	20.8271	38.0925	6.80837	16.4439	4905.64	13	9	Pará	2012
1378	35.6259	9.3	6	0.791399	9.30865	8.88857	2.27029	24.382	12.6611	44.2685	20.0178	37.7208	7.69294	17.7219	5531.06	14	9	Paraíba	2012
1201.6	71.2729	23.8	30	0.795766	10.1846	9.23706	2.60801	30.9579	10.8194	46.4833	26.5306	46.1231	11.1872	26.2894	4792.09	15	9	Paraná	2012
1666.25	36.3943	16.2	3	0.803524	9.55231	8.85233	2.17022	26.5823	12.5902	44.8559	23.2524	38.3868	8.3027	20.1948	5498.56	16	9	Pernambuco	2012
1040.68	24.6219	7	30	0.779198	9.1078	8.80262	2.37686	22.8644	11.1594	43.1631	19.2006	36.848	7.5494	15.1474	4951.26	17	9	Piauí	2012
1456.07	48.4962	35.5	33	0.827805	10.4756	9.06514	2.77813	30.9757	11.3152	41.5375	26.3531	49.4724	9.49087	22.7499	5060.57	18	9	Rio de Janeiro	2012
1113.4	46.2404	15.1	5	0.810998	9.53995	8.73485	2.163	27.1618	12.0223	45.0234	22.2248	38.8432	8.50218	18.6681	5277.85	19	9	Rio Grande do Norte	2012
1120.57	81.5166	23.8	33	0.80429	10.1627	8.25813	2.7859	33.8354	8.9426	45.0856	26.9718	47.1014	13.8656	30.0706	3973.38	20	9	Rio Grande do Sul	2012
1213.75	36.472	11.2	22	0.703686	9.77914	7.91386	2.61341	29.6324	12.3725	45.6954	21.3429	42.816	9.56321	20.0054	5419.71	21	9	Rondônia	2012
864.68	24.7826	5.7	20	0.746039	9.71189	8.83283	1.58766	29.7441	14.2332	45.0765	17.425	42.2538	9.06514	19.2423	6158.05	22	9	Roraima	2012
1209.89	85.5433	24.4	22	0.75871	10.2856	8.33038	2.35336	31.5783	10.1148	42.7771	25.7727	50.0695	10.7383	25.7329	4544.25	23	9	Santa Catarina	2012
1067.72	64.6561	42	21	0.877765	10.5029	8.61054	2.21768	31.8027	10.0446	46.2198	31.0356	48.6892	10.749	24.9289	4443.58	24	9	São Paulo	2012
1149.89	24.3816	13.2	24	0.744057	9.62508	9.25167	1.62917	27.2498	12.678	45.1832	27.3226	39.8796	6.26211	16.4531	5581.83	25	9	Sergipe	2012
1089.77	23.2653	6	21	0.709824	9.56007	8.34025	1.60781	26.2776	11.4177	44.6096	15.0405	39.7269	7.78006	17.8584	5035.79	26	9	Tocantins	2012
882.36	25.1337	5.7	26	0.698498	9.64086	8.24785	1.67572	29.0439	11.1345	45.3436	19.3346	39.9484	12.3143	22.101	4851.87	1	10	Acre	2013
1500.54	28.8606	11.9	20	0.744972	9.33691	8.90388	1.79061	26.9411	14.9295	44.1639	25.8118	37.5438	6.64767	18.1409	6502.72	2	10	Alagoas	2013
783.04	26.9022	9.6	43	0.765663	9.76087	8.86036	1.54695	30.9747	10.1396	46.0767	20.0252	41.7697	7.7717	16.5534	4511.06	3	10	Amapá	2013
752.74	24.2507	15.3	39	0.880242	10.0224	8.05786	1.46563	30.3275	11.0543	45.6216	16.251	44.0495	6.74583	16.1154	4869.64	4	10	Amazonas	2013
1082.22	21.31	10.7	31	0.78039	9.52329	9.5129	1.9899	27.9921	11.7398	45.1026	24.8319	39.112	5.78839	16.661	5229.66	5	10	Bahia	2013
1137.78	32.2638	13	31	0.799937	9.42867	9.29535	1.98273	28.1704	10.8718	45.0189	21.7907	37.5976	8.05395	17.7529	4778.64	6	10	Ceará	2013
1184.9	40.7975	31.5	32	0.768602	10.3281	8.50015	2.14578	29.7432	11.0687	46.1624	20.727	47.8949	7.60347	19.9484	4893.59	7	10	Espírito Santo	2013
1247.69	41.6252	14.8	29	0.791039	10.0673	8.74697	2.67919	30.7732	10.709	45.9048	20.5099	43.2251	8.51502	22.5162	4759.16	8	10	Goiás	2013
1321.33	20.7364	6.3	20	0.733188	9.21396	9.2926	1.83212	22.4292	12.211	42.7813	19.6404	36.0212	6.06416	15.3959	5456.88	9	10	Maranhão	2013
1092.25	35.1385	15	24	0.702776	10.2441	9.2933	2.10271	33.6698	11.5819	46.5472	19.8738	47.8499	8.04654	20.3324	5095.3	10	10	Mato Grosso	2013
1225.92	47.3277	18.5	38	0.688085	10.2064	8.3911	2.18093	32.5166	12.5604	46.9383	26.605	44.4971	7.59304	21.5761	5555.49	11	10	Mato Grosso do Sul	2013
967.1	44.2989	27	38	0.829611	10.0753	8.48951	2.06209	28.3156	9.0342	50.0125	22.9154	43.3133	8.95425	22.0163	4035.67	12	10	Minas Gerais	2013
952.15	21.2669	9.9	35	0.737801	9.6393	9.21971	1.88205	26.5446	11.622	44.541	20.8319	38.2894	6.53882	16.2352	5040.75	13	10	Pará	2013
1359.28	37.1302	9.9	6	0.784294	9.39105	8.97385	2.21499	24.9462	13.1001	44.49	20.0095	37.9073	7.41039	17.4856	5687.05	14	10	Paraíba	2013
1163.43	69.2847	24.4	30	0.786344	10.3304	9.30142	2.55666	31.5729	11.1507	46.699	26.5121	46.4252	10.6901	25.9071	4909.15	15	10	Paraná	2013
1612.23	35.5745	16.9	4	0.806319	9.64448	8.95581	2.16975	27.2304	12.9296	45.0967	23.2336	38.6231	8.00745	19.9271	5614.29	16	10	Pernambuco	2013
1033.77	25.842	7.6	30	0.775369	9.19428	8.8306	2.32762	23.5534	11.5623	43.3814	19.1917	36.9777	7.30881	14.9773	5086.87	17	10	Piauí	2013
1422.38	49.4994	36.1	32	0.827616	10.5569	9.14701	2.65445	31.4967	11.5748	41.7543	26.3643	49.8022	9.10017	22.5121	5143.73	18	10	Rio de Janeiro	2013
1098.88	40.7841	15.7	7	0.810073	9.63508	8.80465	2.1468	27.7806	12.4102	45.2772	22.2137	39.0553	8.19339	18.4669	5411.62	19	10	Rio Grande do Norte	2013
1086.82	81.2739	24.5	37	0.783107	10.3037	8.30335	2.81764	34.3134	9.3052	45.2835	26.8823	47.3635	13.1918	29.5889	4117.67	20	10	Rio Grande do Sul	2013
1175.02	36.8978	13.8	24	0.693786	9.79984	7.96835	2.66479	30.3665	12.5439	45.9512	21.3592	43.1019	9.23003	19.7984	5475.99	21	10	Rondônia	2013
849.55	24.1379	6.2	21	0.737259	9.86119	8.879	1.62232	30.3372	14.3801	45.2901	17.4156	42.4676	8.74327	18.9897	6215.32	22	10	Roraima	2013
1189.94	85.689	22.1	23	0.751677	10.3842	8.37978	2.36221	32.1349	10.2071	42.9813	25.8034	50.3956	10.3702	25.239	4574.21	23	10	Santa Catarina	2013
1008.55	65.2033	43	21	0.87608	10.5877	8.67357	2.2021	32.4786	10.3767	46.4344	30.5433	48.9623	10.3011	24.4783	4560.72	24	10	São Paulo	2013
1120.83	27.9238	13.8	25	0.731921	9.69058	9.32295	1.53658	27.8025	13.117	45.3809	27.3203	40.0666	6.04001	16.2763	5737.75	25	10	Sergipe	2013
1084.11	24.8	6.4	20	0.707042	9.68864	8.41433	1.70955	27.0312	11.8557	44.9002	15.0592	39.9287	7.54841	17.7103	5190.27	26	10	Tocantins	2013
849.37	22.8346	5.8	15	0.709874	9.78313	8.32621	1.67204	29.6151	11.4677	45.5773	19.3223	40.1021	11.8401	21.7649	4962.08	1	11	Acre	2014
1516.69	29.8716	12.4	16	0.746158	9.42166	8.9403	1.83155	27.4951	15.3341	44.3718	25.7916	37.7003	6.37319	18.0035	6656.1	2	11	Alagoas	2014
816.87	24.734	10.1	42	0.773062	9.78805	8.92359	1.49243	31.4818	10.4984	46.3125	20.0213	41.9206	7.51435	16.3965	4636.51	3	11	Amapá	2014
761.67	24.0692	16.5	38	0.874176	10.0367	8.09976	1.48752	30.8722	11.4204	45.8531	16.2599	44.1921	6.50345	15.9156	4992.11	4	11	Amazonas	2014
1065.7	20.875	11.2	27	0.77802	9.60771	9.54672	1.94577	28.4825	12.0484	45.2885	24.8775	39.2842	5.57288	16.5359	5333.42	5	11	Bahia	2014
1141.98	31.2183	13.6	19	0.79258	9.5653	9.3263	1.92179	28.7105	11.1705	45.2188	21.7648	37.7872	7.7307	17.5904	4876	6	11	Ceará	2014
1152.94	40.6627	32.2	32	0.769294	10.4111	8.52348	2.17362	30.4298	11.3404	46.4036	20.7358	48.2753	7.27048	19.7335	4989.9	7	11	Espírito Santo	2014
1208.64	40.4848	15.8	27	0.795816	10.1417	8.7742	2.66177	31.41	10.959	46.1469	20.4965	43.502	8.12463	22.2881	4847.76	8	11	Goiás	2014
1327.87	19.4311	7.1	16	0.729936	9.32979	9.33781	1.82919	23.0801	12.5048	43.0063	19.6599	36.159	5.85682	15.229	5547.16	9	11	Maranhão	2014
1058.06	36.3464	16.2	21	0.707444	10.3583	9.31938	2.07599	34.2886	11.9368	46.7764	19.9146	48.1616	7.71376	20.022	5215.88	10	11	Mato Grosso	2014
1191.92	47.8161	21.1	39	0.692664	10.3272	8.43774	2.18262	33.1248	12.7316	47.1806	26.5696	44.8011	7.30179	21.3409	5610.55	11	11	Mato Grosso do Sul	2014
930.99	43.9213	27.6	38	0.825613	10.1272	8.53031	2.02821	28.9062	9.3379	50.3406	22.7743	43.607	8.6452	21.7778	4165.93	12	11	Minas Gerais	2014
934.07	21.4466	10.7	37	0.727915	9.65518	9.27805	1.88577	27.1901	11.9635	44.7828	20.8422	38.4928	6.27294	16.0528	5151.16	13	11	Pará	2014
1312.08	36.9512	10.7	4	0.788873	9.51357	9.02576	2.17022	25.4522	13.4825	44.6933	20.0039	38.1	7.13031	17.2753	5815.44	14	11	Paraíba	2014
1123.39	69.5466	26.4	25	0.784089	10.3661	9.3366	2.51601	32.1448	11.4325	46.9084	26.4932	46.7238	10.2185	25.5805	5006.26	15	11	Paraná	2014
1566.97	34.9668	16.3	2	0.801308	9.73138	8.99562	2.18966	27.8361	13.219	45.3225	23.2139	38.8612	7.72212	19.6966	5710.86	16	11	Pernambuco	2014
1037.13	24.6359	8.3	30	0.779105	9.37739	8.84331	2.19265	24.1875	11.9051	43.5841	19.1845	37.1052	7.0683	14.8436	5196.78	17	11	Piauí	2014
1387.2	48.7268	37.4	33	0.825656	10.6172	9.19014	2.64026	31.9855	11.7869	41.963	26.3831	50.1236	8.72381	22.3023	5210.56	18	11	Rio de Janeiro	2014
1094.89	41.8592	16.3	5	0.801773	9.66957	8.84103	2.08168	28.362	12.7398	45.5109	22.2049	39.2705	7.88719	18.2988	5521.91	19	11	Rio Grande do Norte	2014
1020.9	80.9852	25.1	34	0.783839	10.3746	8.32194	2.84972	34.7426	9.6212	45.4716	26.7822	47.6198	12.5682	29.1609	4238.82	20	11	Rio Grande do Sul	2014
1154.02	32.2581	11.7	24	0.69349	9.8777	8.01236	2.52973	31.0473	12.693	46.1932	21.3805	43.3855	8.90146	19.6336	5522.12	21	11	Rondônia	2014
842.02	23.431	6.6	21	0.746509	9.92676	8.89967	1.72625	30.8959	14.5059	45.4956	17.4096	42.6795	8.42374	18.7698	6263.88	22	11	Roraima	2014
1148.98	85.7143	23	21	0.76403	10.4955	8.39556	2.35342	32.6736	10.2826	43.1801	25.847	50.7212	10.0211	24.8221	4598.99	23	11	Santa Catarina	2014
973.56	63.3824	44.2	16	0.873122	10.6631	8.71249	2.1893	33.1123	10.6595	46.6482	29.9456	49.225	9.87007	24.09	4658.87	24	11	São Paulo	2014
1093.67	26.1525	14.3	27	0.730495	9.73792	9.36828	1.47938	28.3032	13.4874	45.5656	27.318	40.2562	5.81909	16.1238	5867.53	25	11	Sergipe	2014
1064.61	22.8304	6.8	12	0.710743	9.77165	8.44928	1.65537	27.7093	12.2336	45.1683	15.0861	40.1304	7.31731	17.5908	5319.5	26	11	Tocantins	2014
855.71	22.9167	6.1	15	0.702146	9.77957	8.3492	1.68957	30.0874	11.6055	45.7623	19.3141	40.2509	11.3849	21.4984	5009.58	1	12	Acre	2015
1544.28	27.7233	12.5	15	0.747634	9.54198	8.94065	1.85403	27.9582	15.456	44.534	25.7702	37.8573	6.10996	17.8758	6719.79	2	12	Alagoas	2015
815.34	24.9351	11.1	36	0.769808	9.80212	8.94006	1.48794	31.9298	10.6619	46.5042	20.0227	42.0674	7.27152	16.2883	4692.2	3	12	Amapá	2015
758.28	21.4698	15.8	37	0.868583	10.0211	8.12906	1.4661	31.3246	11.5705	46.0441	16.2787	44.3306	6.27469	15.7632	5044.93	4	12	Amazonas	2015
1046.03	20.4708	11.8	25	0.77591	9.69397	9.55632	1.87569	28.9018	12.1554	45.4393	24.9331	39.454	5.37266	16.4607	5376.12	5	12	Bahia	2015
1158.33	29.6837	14.7	17	0.791531	9.597	9.32656	1.85182	29.1816	11.285	45.3763	21.7388	37.9777	7.41792	17.4746	4917.24	6	12	Ceará	2015
1133.96	42.8431	32.5	30	0.757844	10.3312	8.52412	2.0109	31.0303	11.4426	46.6117	20.7525	48.6511	6.95808	19.5751	5028.95	7	12	Espírito Santo	2015
1166.31	40.1659	16.7	25	0.792506	10.1802	8.76663	2.66265	31.9529	11.0574	46.3452	20.4868	43.772	7.76161	22.1224	4884.73	8	12	Goiás	2015
1350.28	20.7026	7.3	15	0.720329	9.34338	9.34814	1.81059	23.6269	12.6044	43.1857	19.6863	36.2955	5.65864	15.0997	5581.17	9	12	Maranhão	2015
1010.31	34.8015	17.7	19	0.702834	10.4049	9.31755	2.07402	34.8202	12.0709	46.9718	19.9667	48.4648	7.40588	19.7874	5266.83	10	12	Mato Grosso	2015
1205.12	46.5764	23.8	36	0.681231	10.3621	8.43255	2.13527	33.6551	12.757	47.3822	26.5285	45.1018	7.03638	21.1795	5632.12	11	12	Mato Grosso do Sul	2015
907.58	43.3031	27.3	36	0.819167	10.124	8.52525	2.01358	29.4237	9.4591	50.6319	22.5943	43.8988	8.3585	21.6075	4220.74	12	12	Minas Gerais	2015
925.86	20.0299	11.4	39	0.716042	9.69131	9.29165	1.79023	27.7658	12.1053	44.9798	20.8594	38.6998	6.02226	15.9174	5197.86	13	12	Pará	2015
1298.77	38.0514	10.9	5	0.784818	9.56496	9.04068	2.0513	25.8896	13.6152	44.8539	20.0029	38.2963	6.86195	17.1132	5868.67	14	12	Paraíba	2015
1099.07	70.4428	27.1	24	0.782616	10.4381	9.34237	2.45341	32.6367	11.541	47.0852	26.4765	47.0165	9.79086	25.3409	5047.74	15	12	Paraná	2015
1594.41	34	16.7	3	0.794733	9.73397	9.00458	2.14871	28.3649	13.3226	45.5031	23.1953	39.0993	7.45693	19.5285	5753.03	16	12	Pernambuco	2015
1022.94	21.875	9.2	30	0.770228	9.41106	8.8351	2.10829	24.7247	12.0428	43.746	19.1808	37.2294	6.83271	14.7622	5244.24	17	12	Piauí	2015
1374.12	47.0319	38	31	0.828041	10.5953	9.19804	2.33486	32.4046	11.8513	42.1436	26.4105	50.4347	8.37947	22.133	5235.21	18	12	Rio de Janeiro	2015
1088.07	41.7222	16.4	5	0.799565	9.71682	8.84522	2.08	28.854	12.8689	45.6961	22.1998	39.4867	7.59382	18.186	5569.68	19	12	Rio Grande do Norte	2015
991.67	81.4789	25.2	41	0.780295	10.4371	8.29765	2.80457	35.0789	9.7589	45.6339	26.6767	47.8683	12.0239	28.8351	4292.44	20	12	Rio Grande do Sul	2015
1142.07	31.8078	11.8	19	0.694335	9.94035	8.02723	2.46465	31.645	12.7343	46.3939	21.4071	43.6652	8.58743	19.5313	5539.13	21	12	Rondônia	2015
824.25	21.7213	7.3	22	0.736321	9.94159	8.88911	1.67147	31.3906	14.5523	45.6707	17.4091	42.8875	8.11516	18.6043	6285.04	22	12	Roraima	2015
1139.16	87.0612	23.9	19	0.765502	10.5063	8.38743	2.33596	33.1498	10.3073	43.3545	25.9037	51.0419	9.70311	24.5396	4609.07	23	12	Santa Catarina	2015
944.42	63.7857	44.5	15	0.871508	10.6974	8.7126	2.14211	33.6718	10.7687	46.8357	29.2668	49.4754	9.46807	23.8008	4701.13	24	12	São Paulo	2015
1110.79	26.9198	15	30	0.732204	9.7543	9.39808	1.37098	28.7125	13.6062	45.7168	27.3164	40.446	5.60927	16.0117	5921.65	25	12	Sergipe	2015
1045.8	23.9305	7	11	0.715613	9.85723	8.44529	1.64967	28.283	12.3922	45.3855	15.1217	40.3301	7.09455	17.5079	5376.8	26	12	Tocantins	2015
848.73	18.5096	5.7	18	0.682746	9.72269	8.39365	1.69584	30.3502	11.3372	45.8893	19.3123	40.3925	10.8963	21.3073	4909.4	1	13	Acre	2016
1565.79	25.1908	12.8	14	0.73483	9.62768	8.93144	1.83484	28.2271	15.0631	44.6394	25.7493	38.0126	5.8386	17.736	6543	2	13	Alagoas	2016
806.78	21.0918	10.7	35	0.759556	9.81686	8.97684	1.41724	32.2156	10.5521	46.6443	20.0313	42.2078	7.0243	16.2216	4647.11	3	13	Amapá	2016
745.76	19.4962	14.5	29	0.866237	10.0845	8.17827	1.43995	31.6161	11.3872	46.1884	16.309	44.4628	6.04221	15.6594	4975.52	4	13	Amazonas	2016
1004.09	18.3011	11.5	24	0.776509	9.78578	9.57698	1.85575	29.1397	11.9082	45.5453	24.9977	39.6194	5.17853	16.4515	5262	5	13	Bahia	2016
1137.14	29.2678	14.7	15	0.789309	9.65067	9.33211	1.80623	29.4629	11.0628	45.4787	21.7147	38.167	7.07712	17.4108	4834.39	6	13	Ceará	2016
1137.39	39.6977	31.2	26	0.747877	10.2519	8.52777	1.97312	31.4253	11.1643	46.7761	20.7785	49.0203	6.65054	19.4925	4907	7	13	Espírito Santo	2016
1109.87	37.4781	17.7	24	0.783067	10.2115	8.75855	2.63584	32.287	10.7773	46.4894	20.4828	44.0334	7.40313	22.0269	4763.51	8	13	Goiás	2016
1367.44	20.2401	7.2	14	0.716927	9.42398	9.36421	1.79509	23.9257	12.365	43.3137	19.7201	36.4295	5.45446	15.001	5488.9	9	13	Maranhão	2016
968.01	32.8676	18	18	0.699514	10.5371	9.31932	2.05801	35.1978	11.8173	47.1228	20.0296	48.7571	7.10569	19.6037	5166.03	10	13	Mato Grosso	2016
1196.13	44.5874	24.9	34	0.675015	10.4794	8.4326	2.08956	34.0227	12.5348	47.533	26.4835	45.3975	6.78266	21.1154	5516.92	11	13	Mato Grosso do Sul	2016
892.97	41.9518	26.2	34	0.810631	10.1778	8.51096	1.99128	29.7531	9.3113	50.8708	22.3816	44.1863	8.07462	21.5369	4136.51	12	13	Minas Gerais	2016
908.67	19.1768	11	38	0.701392	9.72703	9.31922	1.7587	28.1341	11.8358	45.1265	20.8844	38.9073	5.76789	15.8261	5099.03	13	13	Pará	2016
1311.43	37.0299	11.1	5	0.780546	9.61945	9.06335	2.0795	26.1383	13.2605	44.9603	20.0084	38.4933	6.58378	17.0027	5735.58	14	13	Paraíba	2016
1083.29	68.587	27.1	23	0.772889	10.5042	9.35875	2.42665	32.9583	11.2231	47.2191	26.4644	47.3006	9.38495	25.2159	4918.15	15	13	Paraná	2016
1623.76	32.2401	15.6	2	0.790401	9.8006	9.02241	2.15681	28.6728	13.1974	45.6291	23.18	39.3354	7.19227	19.4474	5705.28	16	13	Pernambuco	2016
1001.36	22.9982	9.3	29	0.769381	9.45618	8.83313	2.12337	25.0219	11.8198	43.8571	19.1825	37.3492	6.57501	14.7394	5166.77	17	13	Piauí	2016
1407.23	45.9284	35.9	31	0.832271	10.5432	9.20088	2.24626	32.6987	11.4865	42.2867	26.4474	50.7333	8.04884	21.9894	5082.22	18	13	Rio de Janeiro	2016
1083.98	37.2824	16.3	4	0.800925	9.76912	8.85469	2.00236	29.1494	12.6087	45.8223	22.2003	39.7015	7.28581	18.1479	5465.68	19	13	Rio Grande do Norte	2016
1011.34	82.4018	24.7	43	0.776248	10.5066	8.24859	2.78388	35.3115	9.6756	45.757	26.5712	48.107	11.5408	28.5913	4248.44	20	13	Rio Grande do Sul	2016
1127.74	30.0832	10.9	15	0.690432	10.0583	8.05352	2.46635	32.0492	12.3124	46.5418	21.4392	43.9392	8.26331	19.4864	5370.49	21	13	Rondônia	2016
816.53	23.7443	6.6	22	0.732934	10.1256	8.87339	1.66731	31.7317	14.4316	45.8115	17.4158	43.0894	7.79166	18.4819	6241.99	22	13	Roraima	2016
1142.62	84.9366	23.7	18	0.755703	10.5299	8.37299	2.26139	33.4651	10.0763	43.499	25.9739	51.3531	9.39955	24.4211	4508.3	23	13	Santa Catarina	2016
960.8	63.4738	43.4	14	0.870776	10.7459	8.71985	2.0853	34.0446	10.5823	46.99	28.5314	49.7117	9.07608	23.6045	4621.87	24	13	São Paulo	2016
1115.54	22.164	15.2	30	0.737925	9.77337	9.42853	1.35145	28.9547	13.2394	45.8232	27.3166	40.6338	5.39288	15.9433	5771.96	25	13	Sergipe	2016
1035.2	22.237	7.3	10	0.716685	9.95831	8.44924	1.62765	28.6471	12.2358	45.5418	15.1665	40.5257	6.85375	17.4453	5322.74	26	13	Tocantins	2016
849.52	19.8091	5.8	17	0.683552	9.74751	8.4164	1.6516	30.5978	11.0767	45.9952	19.319	40.5246	10.3871	21.1607	4798.08	1	14	Acre	2017
1541.53	24.3291	12.5	12	0.717189	9.68664	8.94451	1.80661	28.4564	14.6186	44.7265	25.7305	38.164	5.56816	17.6075	6348.44	2	14	Alagoas	2017
819.71	20.1493	10.1	33	0.760111	9.86794	9.00673	1.10753	32.489	10.4217	46.7663	20.0489	42.3394	6.77297	16.1765	4585.07	3	14	Amapá	2017
707.8	19.5953	14.5	30	0.864348	10.1155	8.22286	1.41822	31.8811	11.1881	46.3183	16.3525	44.5864	5.80676	15.5855	4893.85	4	14	Amazonas	2017
985.33	19.6029	11.1	22	0.782179	9.81745	9.58698	1.87536	29.3694	11.6175	45.6384	25.0704	39.778	4.991	16.4887	5135.48	5	14	Bahia	2017
1121.26	28.5839	14.5	17	0.776868	9.71123	9.33885	1.8453	29.7099	10.8312	45.5677	21.6947	38.3533	6.71599	17.3808	4739.47	6	14	Ceará	2017
1132.54	40.0402	30.4	29	0.744212	10.2775	8.5098	1.94154	31.7954	10.8451	46.9347	20.8152	49.3807	6.35468	19.4647	4765.72	7	14	Espírito Santo	2017
1082.64	37.0637	17.1	22	0.78465	10.2513	8.747	2.58884	32.5918	10.4479	46.6203	20.4868	44.2844	7.05366	21.9737	4625.06	8	14	Goiás	2017
1366.24	18.757	6.8	13	0.718413	9.46872	9.38253	1.78276	24.2074	12.0921	43.4201	19.7615	36.5601	5.24831	14.9221	5383.6	9	14	Maranhão	2017
945.91	32.7751	17.7	19	0.703132	10.5538	9.31733	2.05559	35.5261	11.5407	47.2618	20.1024	49.0362	6.81574	19.4571	5057.35	10	14	Mato Grosso	2017
1137.75	44.5846	25.3	35	0.679388	10.5155	8.40988	2.02216	34.3444	12.2333	47.671	26.4362	45.6868	6.54056	21.1273	5398.94	11	14	Mato Grosso do Sul	2017
863.36	41.0077	25.4	33	0.814669	10.2274	8.48786	1.93907	30.0549	9.1373	51.0966	22.1426	44.4668	7.79624	21.5449	4044.18	12	14	Minas Gerais	2017
894.03	19.4911	10.4	38	0.713909	9.83884	9.33693	1.71076	28.4764	11.5568	45.2529	20.9185	39.1124	5.51234	15.7615	4983.94	13	14	Pará	2017
1294.98	34.593	10.8	5	0.780075	9.6679	9.07223	2.05405	26.3866	12.8843	45.0505	20.0223	38.6883	6.30273	16.9097	5586.89	14	14	Paraíba	2017
1025.5	68.9218	26.6	23	0.773287	10.5423	9.3755	2.44409	33.2578	10.909	47.3504	26.4594	47.5736	9.00442	25.167	4783.41	15	14	Paraná	2017
1547.99	31.4198	15.2	2	0.790753	9.87874	9.03072	2.13754	28.9861	13.014	45.7383	23.1701	39.5675	6.93197	19.4302	5635.14	16	14	Pernambuco	2017
989.88	20.7838	9.5	30	0.762321	9.5437	8.81594	2.12654	25.317	11.5737	43.9521	19.1916	37.4637	6.30532	14.7592	5071.67	17	14	Piauí	2017
1328.31	44.6597	34	31	0.830275	10.5858	9.20582	2.17654	32.9738	11.0622	42.4251	26.4948	51.0176	7.73413	21.8725	4905.27	18	14	Rio de Janeiro	2017
1048.39	36.9553	15.5	5	0.792442	9.83402	8.85714	2.06329	29.4212	12.3339	45.9305	22.2078	39.9126	6.96578	18.1489	5354.76	19	14	Rio Grande do Norte	2017
986.76	80.5099	24.2	42	0.781079	10.5373	8.18978	2.75051	35.5045	9.5637	45.8726	26.4709	48.3341	11.1172	28.4183	4189.76	20	14	Rio Grande do Sul	2017
1104.05	31.7552	10.3	14	0.685438	10.1407	8.04957	2.46	32.4117	11.8687	46.6736	21.4771	44.2056	7.93698	19.4875	5193.57	21	14	Rondônia	2017
818.91	23.1441	6.4	21	0.732573	10.1843	8.84203	1.66588	32.0496	14.2755	45.9389	17.4316	43.2831	7.45859	18.3854	6183.02	22	14	Roraima	2017
1080.68	83.6168	23.1	17	0.760057	10.5937	8.35849	2.19775	33.7795	9.8436	43.6447	26.0579	51.6501	9.11169	24.4164	4406.85	23	14	Santa Catarina	2017
932.36	62.1915	41.3	16	0.868631	10.7755	8.73378	2.06529	34.3753	10.3325	47.1459	27.7638	49.9319	8.69849	23.4684	4514.72	24	14	São Paulo	2017
1125.24	21.2329	14.6	31	0.730294	9.80939	9.44815	1.34851	29.1854	12.8484	45.9179	27.3192	40.8174	5.17232	15.9105	5618.08	25	14	Sergipe	2017
1039.53	25.2	7.3	12	0.718403	10.025	8.43147	1.67388	28.9798	12.0458	45.6748	15.221	40.7153	6.60031	17.3968	5248.38	26	14	Tocantins	2017

## Sheet: Modelo6 - YLL isch str mulher
YLL_women	white	Private_health	Primary_care	Gini_Index	lnGDP_per_capita	logBolsa_familia	Hospital_beds	SEV_high_BMI	SEV_high_glucose	SEV_high_LDL	SEV_high_SBP	SEV_Diet_high_in_sugar_beverage	SEV_Smoking	SEV_tobacco_(all)	Diabetes_prev	State_fixed	Year_fixed	State	Year
522.92	25.9036	4.2	41	0.733279	8.78354	7.42065	2.0766	22.8479	10.2554	43.5326	19.594	38.4293	15.3163	25.3135	4467.73	1	2	Acre	2005
782.93	35.6156	6.3	23	0.725812	8.51975	8.27402	2.01035	21.2517	13.4077	42.7221	25.9467	36.235	8.70172	19.335	5783.54	2	2	Alagoas	2005
397.94	23.2558	7.4	34	0.782708	8.88537	8.01551	1.63461	26.1872	9.125	44.8095	20.2728	40.3119	9.50286	18.17	4071.19	3	2	Amapá	2005
475.22	21.9753	5.7	32	0.906511	9.25275	6.96117	1.78165	24.863	9.9149	44.2054	16.5525	42.6542	8.42375	17.689	4378.66	4	2	Amazonas	2005
538.72	22.1276	7.8	30	0.79203	8.73558	8.87585	2.21436	22.1019	10.6269	43.5356	24.8234	37.5627	7.65035	17.8744	4743.38	5	2	Bahia	2005
577.8	35.796	7.1	43	0.792617	8.52709	8.71556	2.16941	21.727	9.5393	43.3981	22.0083	36.0381	10.197	19.8515	4219.56	6	2	Ceará	2005
594.42	40.4316	21.3	27	0.795508	9.51881	7.99263	2.1791	23.1985	10.1809	44.5108	20.9475	44.5489	10.3034	22.4151	4520.52	7	2	Espírito Santo	2005
533.61	45.2356	8.4	27	0.789545	9.16347	8.02784	3.16877	23.8706	9.7296	44.2548	20.7673	40.6703	11.5008	24.8641	4353.68	8	2	Goiás	2005
560.69	25.9129	3.7	32	0.747359	8.30592	8.57243	2.66033	16.3624	10.6431	41.2261	19.7349	34.829	7.71034	16.5663	4806.42	9	2	Maranhão	2005
536.66	37.881	10.1	35	0.711716	9.41489	8.79168	2.43118	26.2926	10.6992	44.7813	19.9455	44.8891	10.6154	22.9851	4695.28	10	2	Mato Grosso	2005
520.03	52.618	14.6	42	0.677547	9.25056	7.60368	2.75733	26.0438	11.967	45.2947	26.6919	41.8758	10.045	23.8921	5320.63	11	2	Mato Grosso do Sul	2005
496.87	47.3061	17.4	39	0.824006	9.18842	7.83693	2.4112	22.6255	7.9661	47.5676	22.6515	40.821	11.446	24.8726	3586.19	12	2	Minas Gerais	2005
632.75	23.6018	7.7	23	0.731493	8.65986	8.38892	1.84085	20.3848	10.471	43.0197	20.9981	36.7411	8.411	17.7704	4520.95	13	2	Pará	2005
550.4	37.7932	7.7	10	0.76894	8.47685	8.38049	2.87871	19.8618	11.9825	42.8573	20.2306	36.4268	9.46282	19.2229	5161.54	14	2	Paraíba	2005
632.41	75.0193	17.4	42	0.792089	9.4398	8.64588	2.88808	25.8884	10.3704	45.4397	26.7509	43.7154	14.6624	29.3167	4559.45	15	2	Paraná	2005
584.32	38.3022	12.1	15	0.793659	8.67817	8.30453	2.51567	21.4681	12.1612	43.5935	23.4492	36.6588	10.3376	22.2158	5251.33	16	2	Pernambuco	2005
628.5	25.1421	4.3	30	0.767973	8.16692	8.38341	2.6456	17.6937	10.157	41.896	19.3906	35.8178	9.14198	16.538	4501.31	17	2	Piauí	2005
541.41	55.2431	30.1	29	0.844974	9.76671	8.2565	3.1317	27.1143	10.7847	40.2831	26.5277	46.7037	11.9921	24.6057	4812.32	18	2	Rio de Janeiro	2005
376.03	37.2687	10.2	16	0.803622	8.78015	8.21215	2.62155	21.5856	11.2872	43.4887	22.4284	37.3125	10.402	20.0158	4925.72	19	2	Rio Grande do Norte	2005
565.82	84.4627	15.7	28	0.813933	9.45517	7.65684	2.81569	29.4608	8.4997	43.6944	27.4744	44.8831	18.5809	32.7642	3782.84	20	2	Rio Grande do Sul	2005
697.97	36.6234	5.6	37	0.661969	9.00851	7.1089	2.38281	23.5173	13.2715	44.2502	21.3783	40.6286	11.6644	21.6062	5738.95	21	2	Rondônia	2005
642.62	23.8095	3.4	17	0.746504	9.0028	8.36928	1.46161	24.5857	14.5352	43.8657	17.676	40.5318	11.1638	20.9903	6272.71	22	2	Roraima	2005
447.51	88.5592	16.9	23	0.750767	9.53367	7.90832	2.58831	27.1202	10.4472	41.6364	25.937	47.407	13.4447	28.9538	4629	23	2	Santa Catarina	2005
584.4	69.3156	34.9	36	0.879179	9.83489	8.01694	2.39956	26.3071	9.9646	45.2507	32.4336	46.2562	13.8552	28.3862	4368.07	24	2	São Paulo	2005
543.32	30.1587	8.1	20	0.736274	8.89398	8.71794	2.04015	22.211	12.4465	43.8885	27.3708	38.4869	7.55978	17.8384	5420.83	25	2	Sergipe	2005
559.12	26.4062	3.8	27	0.694704	8.67838	7.69212	1.83575	19.4614	10.9034	42.756	15.1581	38.1433	9.17499	19.2185	4753.66	26	2	Tocantins	2005
492.15	27.9279	5.2	43	0.732895	8.8402	7.58634	2.02808	23.6195	10.2779	43.7145	19.524	38.6821	15.0213	24.9117	4490.06	1	3	Acre	2006
734.32	36.962	7	19	0.732877	8.62711	8.37617	2.01539	21.8931	13.5138	42.8496	25.916	36.4356	8.47268	19.1633	5846.64	2	3	Alagoas	2006
351.93	25.7235	7.7	38	0.791405	9.04987	8.18554	1.66667	26.7206	9.158	44.893	20.2014	40.5545	9.31675	17.9737	4096.74	3	3	Amapá	2006
464.71	23.7538	6.8	32	0.904798	9.39349	7.17248	1.76292	25.4252	9.9616	44.2904	16.4607	42.8881	8.23987	17.5063	4412.84	4	3	Amazonas	2006
528.19	20.9102	7.9	37	0.786248	8.80727	9.00276	2.14781	22.8372	10.6929	43.69	24.8003	37.8058	7.41909	17.7065	4779.12	5	3	Bahia	2006
556.64	34.8843	8.5	41	0.786051	8.6404	8.81355	2.09901	22.5211	9.6494	43.5624	21.9586	36.2665	9.98657	19.5543	4279.66	6	3	Ceará	2006
586.9	43.3428	23.2	27	0.792566	9.63428	8.08616	2.17796	23.9301	10.2288	44.6589	20.8772	45.0343	9.98526	22.0934	4549.07	7	3	Espírito Santo	2006
507.02	45.4202	8.8	27	0.801655	9.27313	8.1735	3.12188	24.6823	9.7936	44.4092	20.6984	41.0515	11.1639	24.5625	4386.79	8	3	Goiás	2006
553.58	25.6028	3.6	22	0.754244	8.46237	8.7326	2.55377	17.0242	10.8001	41.3452	19.6947	35.0019	7.51305	16.4302	4886.44	9	3	Maranhão	2006
517.13	36.1626	11	35	0.718791	9.28752	8.87632	2.42502	27.2987	10.7205	44.974	19.9058	45.3477	10.3202	22.669	4717.54	10	3	Mato Grosso	2006
505.52	52.4138	14.1	41	0.683075	9.35267	7.83954	2.76096	26.8172	12.0323	45.4449	26.6835	42.2459	9.74811	23.601	5347.89	11	3	Mato Grosso do Sul	2006
487.54	47.1662	17.7	41	0.825257	9.30114	7.94075	2.3868	23.232	8.0202	47.6592	22.7595	41.1805	11.1463	24.4616	3608.92	12	3	Minas Gerais	2006
609.1	23.0984	6.9	28	0.73773	8.76808	8.56847	1.9727	21.0174	10.5307	43.1092	20.9417	36.9619	8.2076	17.5886	4566.91	13	3	Pará	2006
539.91	39.3617	7.6	7	0.774127	8.64026	8.47782	2.8621	20.513	12.0411	43.018	20.1662	36.6405	9.24187	19.0212	5203.03	14	3	Paraíba	2006
613.97	75.09	17.9	41	0.800034	9.50684	8.77772	2.84503	26.5535	10.3998	45.5552	26.6875	44.1233	14.2052	28.8764	4584.56	15	3	Paraná	2006
561.1	37.6638	11.8	9	0.786755	8.76666	8.42505	2.39226	22.1144	12.1938	43.721	23.395	36.9359	10.0538	21.9318	5278.33	16	3	Pernambuco	2006
591.7	25.7942	4.4	29	0.784127	8.38131	8.46142	2.58258	18.3865	10.2681	42.0338	19.3322	35.9894	8.93393	16.3481	4562.51	17	3	Piauí	2006
534.53	55.846	31.6	29	0.844868	9.86474	8.43243	3.23147	27.7326	10.8295	40.4472	26.4667	47.1811	11.6561	24.3286	4841.04	18	3	Rio de Janeiro	2006
357.88	36.9811	10.2	12	0.804342	8.90255	8.31603	2.44038	22.3289	11.3479	43.6662	22.3711	37.5614	10.1649	19.8268	4963.47	19	3	Rio Grande do Norte	2006
557.81	82.6056	16.3	34	0.799672	9.52825	7.80756	2.79272	30.1091	8.5166	43.9415	27.3714	45.2726	18.0011	32.4114	3794.6	20	3	Rio Grande do Sul	2006
643.01	37.5165	6.3	37	0.664114	9.04642	7.34201	2.41799	24.3281	13.1846	44.4165	21.355	40.9823	11.3879	21.3752	5705.16	21	3	Rondônia	2006
608.38	20.6186	3.7	18	0.757404	9.15222	8.4637	1.49476	25.3743	14.5092	44	17.6026	40.8295	10.8895	20.7494	6264.23	22	3	Roraima	2006
445.74	88.3721	16.4	22	0.756968	9.63056	7.96748	2.49776	27.6914	10.3986	41.7857	25.8692	47.8882	13.0599	28.5453	4616.03	23	3	Santa Catarina	2006
550.96	69.6721	36.2	34	0.876696	9.92825	8.14451	2.3706	26.9886	9.9512	45.3401	32.2405	46.6921	13.4479	27.9013	4371.64	24	3	São Paulo	2006
531.11	31.8227	8.7	21	0.720503	9.0096	8.82817	2.07344	22.9175	12.4334	44.0417	27.3531	38.7218	7.39854	17.6298	5422.56	25	3	Sergipe	2006
545.97	24.2152	4.1	24	0.704422	8.77778	7.84915	1.97503	20.3977	10.9368	42.9815	15.1107	38.4145	9.00017	19.0166	4780.32	26	3	Tocantins	2006
471.88	29.1545	5.1	46	0.726051	8.98175	7.67602	2.04109	24.4349	10.2708	43.9274	19.4668	38.9141	14.6908	24.4601	4508.75	1	4	Acre	2007
717.61	31.9926	7.7	20	0.740501	8.74995	8.46124	1.9754	22.5886	13.5885	43.0069	25.8906	36.623	8.22135	19.0045	5901.52	2	4	Alagoas	2007
352.76	30.2839	8.4	41	0.777855	9.1716	8.28539	1.6194	27.2987	9.1719	45.0057	20.1433	40.7768	9.116	17.7631	4119.94	3	4	Amapá	2007
453.29	23.6874	8.3	34	0.905461	9.49038	7.47121	1.64657	26.0751	9.9982	44.4292	16.386	43.1022	8.04318	17.3178	4447.12	4	4	Amazonas	2007
507.5	22.32	8.3	37	0.788698	8.93573	9.08077	2.14241	23.649	10.7543	43.8867	24.7833	38.032	7.17312	17.5501	4825.4	5	4	Bahia	2007
535.59	35.4478	9	40	0.794227	8.71676	8.87484	2.07601	23.4006	9.7499	43.7596	21.9173	36.4828	9.74152	19.2292	4334.63	6	4	Ceará	2007
558.41	43.4783	23.7	28	0.793213	9.74973	8.1487	2.16956	24.7553	10.2557	44.8416	20.8205	45.4976	9.64361	21.7389	4573.65	7	4	Espírito Santo	2007
488.13	42.4345	9.3	26	0.797955	9.40993	8.27051	3.04371	25.5795	9.8465	44.5902	20.642	41.4128	10.7954	24.2483	4422.28	8	4	Goiás	2007
553.6	26.6873	3.8	19	0.740652	8.48614	8.82251	2.34569	17.7614	10.9452	41.5108	19.6629	35.1667	7.29933	16.3001	4962.35	9	4	Maranhão	2007
479.52	38.1805	8.6	34	0.716524	9.49735	8.91832	2.32995	28.413	10.7023	45.1891	19.8742	45.7776	10.0002	22.3393	4734.63	10	4	Mato Grosso	2007
490.9	51.9116	14.3	40	0.680232	9.46291	7.92186	2.52281	27.6712	12.0638	45.6246	26.6759	42.6018	9.43075	23.2976	5369.73	11	4	Mato Grosso do Sul	2007
467.25	47.2406	18.3	42	0.831472	9.41501	7.99948	2.27887	23.9716	8.0633	47.9233	22.8516	41.5233	10.8241	24.0216	3627.22	12	4	Minas Gerais	2007
598.76	24.0433	7.6	28	0.735058	8.87408	8.68387	1.9809	21.8214	10.5766	43.2593	20.8965	37.1717	7.98459	17.4014	4610.42	13	4	Pará	2007
526.44	37.6691	7.9	7	0.778311	8.72533	8.54997	2.50247	21.2477	12.0553	43.2146	20.1141	36.8429	8.9906	18.807	5241.3	14	4	Paraíba	2007
593.1	72.1128	18.4	37	0.802068	9.67866	8.87187	2.72225	27.2529	10.3954	45.6862	26.636	44.5083	13.694	28.4038	4603.15	15	4	Paraná	2007
543.85	40.2222	11.8	6	0.792372	8.87723	8.50544	2.45104	22.8039	12.1881	43.8809	23.3505	37.2018	9.74911	21.6176	5301.79	16	4	Pernambuco	2007
570.54	25.0633	4.9	27	0.761221	8.40253	8.4897	2.53677	19.1554	10.3621	42.2025	19.2851	36.1522	8.70109	16.1397	4616.42	17	4	Piauí	2007
517.29	56.6695	32.1	29	0.843318	9.9341	8.55749	3.1702	28.3684	10.867	40.6177	26.4182	47.6297	11.2947	24.0436	4873.05	18	4	Rio de Janeiro	2007
349.47	38.4081	11.1	9	0.804113	9.03348	8.38669	2.43551	23.1792	11.3911	43.8745	22.324	37.7989	9.89738	19.6328	5001.26	19	4	Rio Grande do Norte	2007
555.6	83.1469	17.3	36	0.794692	9.65186	7.90592	2.7713	30.7739	8.5073	44.1564	27.2823	45.6366	17.3161	32.0544	3795.51	20	4	Rio Grande do Sul	2007
600.3	35.6423	6.6	35	0.668052	9.11959	7.45953	2.31094	25.2088	12.8799	44.6068	21.3378	41.3213	11.0914	21.1383	5610.29	21	4	Rondônia	2007
567	23.0769	3.8	18	0.749061	9.20638	8.50538	1.69434	26.2332	14.3807	44.1618	17.5427	41.1087	10.5847	20.495	6221.36	22	4	Roraima	2007
433.11	87.5	19.6	22	0.755671	9.74551	8.00034	2.43987	28.3368	10.2703	41.9404	25.8164	48.3328	12.649	28.092	4585.25	23	4	Santa Catarina	2007
527.02	68.8849	37.2	30	0.879376	10.041	8.21532	2.28308	27.836	9.859	45.4558	32.0589	47.0973	12.9962	27.3735	4354.67	24	4	São Paulo	2007
526.49	29.3726	9.1	22	0.726835	9.10759	8.89936	1.8335	23.6724	12.3502	44.2269	27.3394	38.9433	7.21756	17.4082	5413.46	25	4	Sergipe	2007
530.06	25.037	4.1	22	0.702163	8.93305	7.93578	1.78411	21.4588	10.9121	43.2384	15.0737	38.6694	8.80522	18.8036	4798.84	26	4	Tocantins	2007
468.45	25	5.6	44	0.726923	9.12233	7.78221	2.09125	25.3079	10.2671	44.1593	19.4227	39.1247	14.3405	23.9999	4524.56	1	5	Acre	2008
700.94	32.1691	8.3	21	0.72945	8.8566	8.54617	1.90095	23.3547	13.6604	43.1837	25.8711	36.7965	7.96043	18.8564	5950.72	2	5	Alagoas	2008
368.75	20.3125	9.7	37	0.781591	9.27427	8.38544	1.63218	27.9275	9.186	45.1408	20.0988	40.9783	8.90873	17.5486	4140.45	3	5	Amapá	2008
445.58	24.3508	10.5	31	0.903919	9.54559	7.64081	1.68171	26.8667	10.0356	44.6034	16.3287	43.2958	7.84081	17.1285	4479.35	4	5	Amazonas	2008
487.95	21.0383	8.5	36	0.791933	9.0349	9.15323	2.10289	24.5397	10.8259	44.106	24.7719	38.2408	6.92425	17.4036	4873.4	5	5	Bahia	2008
527.67	34.3183	9.4	37	0.78616	8.88292	8.95028	2.07088	24.3766	9.8506	43.9756	21.8847	36.6866	9.47882	18.9056	4384.9	6	5	Ceará	2008
546.87	43.4239	24.9	26	0.799044	9.90559	8.20822	2.13909	25.6533	10.2802	45.0473	20.7776	45.938	9.29393	21.3796	4594.39	7	5	Espírito Santo	2008
472.2	42.8666	9.9	26	0.796521	9.5365	8.34645	2.97472	26.5384	9.9034	44.7894	20.5984	41.7535	10.4149	23.9349	4456.57	8	5	Goiás	2008
556.31	26.2648	4.2	18	0.730672	8.6882	8.90425	2.26165	18.5699	11.0867	41.7064	19.6397	35.3232	7.08153	16.1736	5032.7	9	5	Maranhão	2008
470.99	40.5046	9.1	33	0.710669	9.73555	8.97187	2.26404	29.5704	10.6758	45.4173	19.8507	46.178	9.67177	22.0073	4747.92	10	5	Mato Grosso	2008
466.23	51.0254	14.2	40	0.675954	9.62731	7.98962	2.50119	28.6089	12.0795	45.8243	26.6693	42.9432	9.10846	22.9944	5386.31	11	5	Mato Grosso do Sul	2008
446.71	46.8775	20.2	42	0.831392	9.5542	8.05851	2.20009	24.814	8.1038	48.2907	22.9287	41.849	10.497	23.5891	3642.93	12	5	Minas Gerais	2008
599.24	22.0737	8.1	31	0.750837	9.02051	8.77221	1.96951	22.6836	10.6252	43.4487	20.8627	37.37	7.75295	17.2135	4650.58	13	5	Pará	2008
517.11	40.0103	8	7	0.777112	8.87881	8.62392	2.47983	21.9729	12.0709	43.4318	20.0746	37.0335	8.72629	18.5898	5275.32	14	5	Paraíba	2008
582.21	73.3967	19.6	36	0.793297	9.78894	8.95649	2.71738	28.0257	10.3868	45.8303	26.5967	44.8697	13.1639	27.9291	4617.34	15	5	Paraná	2008
536.64	39.191	12.5	5	0.789048	8.99115	8.5776	2.41014	23.5816	12.1815	44.0624	23.3161	37.4561	9.44062	21.2979	5321.68	16	5	Pernambuco	2008
554.41	24.2058	5.4	27	0.756198	8.56125	8.52209	2.54894	19.9509	10.4525	42.3907	19.2497	36.3061	8.45936	15.9256	4664.61	17	5	Piauí	2008
505.13	55.4244	31.5	30	0.836786	10.0823	8.67205	3.10352	29.014	10.9071	40.7935	26.3824	48.0489	10.9261	23.7622	4904.34	18	5	Rio de Janeiro	2008
337.52	37.709	12.1	6	0.80536	9.11311	8.46003	2.34344	24.0616	11.4401	44.102	22.2875	38.0245	9.61664	19.4398	5037.21	19	5	Rio Grande do Norte	2008
528.76	81.784	19.3	39	0.789626	9.77127	7.97926	2.79829	31.4951	8.4915	44.3503	27.207	45.9742	16.5885	31.6971	3791.54	20	5	Rio Grande do Sul	2008
566.2	37.9267	7.4	37	0.660341	9.29075	7.56979	2.28164	26.1489	12.5304	44.8139	21.327	41.6449	10.7869	20.9027	5493.68	21	5	Rondônia	2008
535.11	22.0588	4.6	20	0.749445	9.32902	8.55367	1.76911	27.1093	14.2235	44.3413	17.4966	41.3686	10.2691	20.2379	6164.69	22	5	Roraima	2008
419.53	87.8904	20.9	22	0.751064	9.88908	8.03899	2.41613	29.0545	10.1296	42.0994	25.7786	48.7395	12.2345	27.6196	4548.74	23	5	Santa Catarina	2008
497.59	66.5471	39.1	29	0.881968	10.1432	8.28348	2.32354	28.6445	9.7511	45.5903	31.8912	47.4707	12.5278	26.8368	4329.1	24	5	São Paulo	2008
510.59	33.1481	10.1	23	0.722027	9.24784	8.95946	1.83189	24.4673	12.2579	44.4295	27.3298	39.1509	7.02829	17.1886	5400.38	25	5	Sergipe	2008
518.13	23.4168	4.9	21	0.695974	9.08605	8.01423	1.71473	22.5661	10.882	43.5142	15.0473	38.9075	8.60147	18.5904	4812.44	26	5	Tocantins	2008
463.44	29.1317	6.1	35	0.732872	9.24158	7.84807	2.03699	26.2027	10.2794	44.3978	19.392	39.3132	13.9844	23.5711	4538.26	1	6	Acre	2009
698.72	28.1553	8.5	20	0.734932	8.92836	8.62123	1.91158	24.184	13.7407	43.3697	25.8575	36.9558	7.70171	18.7162	5996.77	2	6	Alagoas	2009
382.89	28.1818	9.6	38	0.782225	9.32338	8.47393	1.58485	28.6214	9.2111	45.2913	20.0682	41.1583	8.70243	17.3403	4157.96	3	6	Amapá	2009
428.41	23.1029	11.4	21	0.900838	9.56594	7.7208	1.65542	27.6475	10.081	44.7944	16.289	43.4682	7.63888	16.9432	4507.4	4	6	Amazonas	2009
475.85	23.9628	9.2	36	0.794618	9.15077	9.22095	2.06187	25.4101	10.8864	44.3281	24.7662	38.4317	6.68386	17.2652	4914.3	5	6	Bahia	2009
512.78	32.2815	10	37	0.795191	8.97595	9.00352	2.10275	25.3116	9.9503	44.1956	21.8611	36.8774	9.21362	18.6121	4430.93	6	6	Ceará	2009
533.76	43.3983	27.1	25	0.787945	9.85382	8.25592	2.14875	26.5806	10.3067	45.264	20.7486	46.3547	8.95056	21.0423	4611.44	7	6	Espírito Santo	2009
454.41	41.3022	10.5	27	0.798453	9.64051	8.43394	2.91929	27.5371	9.9619	44.9978	20.568	42.0731	10.0402	23.6347	4486.08	8	6	Goiás	2009
557.82	25.3107	4.6	17	0.727809	8.75078	8.9749	2.23677	19.412	11.2238	41.915	19.6251	35.4711	6.87109	16.048	5096.07	9	6	Maranhão	2009
464.81	39.4062	10.3	33	0.714188	9.78234	9.01971	2.17814	30.6471	10.6625	45.6489	19.8349	46.5481	9.34981	21.6837	4758.77	10	6	Mato Grosso	2009
455.43	50.7365	15	37	0.683925	9.70074	8.06702	2.42069	29.5713	12.0807	46.0348	26.6642	43.2696	8.79579	22.7034	5397.75	11	6	Mato Grosso do Sul	2009
433.51	45.5353	21.6	43	0.829374	9.57631	8.16184	2.18335	25.6541	8.1442	48.6904	22.992	42.1569	10.1813	23.1996	3657.85	12	6	Minas Gerais	2009
579.1	22.4674	8.8	34	0.732581	9.01377	8.85384	1.95835	23.553	10.6839	43.6559	20.8406	37.5564	7.52322	17.0295	4686.49	13	6	Pará	2009
500.92	37.3971	8.2	8	0.778778	8.98582	8.67861	2.43833	22.6576	12.0979	43.6542	20.048	37.2118	8.46524	18.3783	5304.06	14	6	Paraíba	2009
559.33	73.5202	19.7	35	0.801559	9.83556	9.02649	2.72997	28.787	10.3903	45.9817	26.5701	45.2068	12.6469	27.4813	4629.22	15	6	Paraná	2009
524.53	39.016	13.6	7	0.789191	9.10175	8.63651	2.37866	24.3492	12.1843	44.2549	23.2922	37.6982	9.14409	20.9965	5337.98	16	6	Pernambuco	2009
530.81	23.8861	5.9	31	0.761951	8.70898	8.6074	2.52361	20.7196	10.5468	42.5868	19.2264	36.4509	8.22354	15.718	4708.61	17	6	Piauí	2009
494.78	56.6757	33	29	0.837431	10.1104	8.79047	3.05164	29.5431	10.9512	40.9735	26.3594	48.4378	10.5667	23.4949	4930.86	18	6	Rio de Janeiro	2009
330.43	37.0869	12.6	10	0.805413	9.16581	8.51958	2.39548	24.8974	11.4972	44.3366	22.2617	38.2377	9.33883	19.253	5069.45	19	6	Rio Grande do Norte	2009
526.48	82.1371	20.8	35	0.797601	9.83523	8.07	2.77257	32.1842	8.4856	44.5349	27.1456	46.2847	15.8732	31.34	3788.68	20	6	Rio Grande do Sul	2009
531.11	34.8837	7.4	21	0.679131	9.39984	7.68182	2.28076	27.0616	12.2597	45.0303	21.3224	41.9529	10.4857	20.6749	5394.65	21	6	Rondônia	2009
484.09	27.6018	5.4	21	0.756471	9.45522	8.62883	1.76833	27.9122	14.1063	44.5282	17.4646	41.6088	9.96052	19.9881	6114.79	22	6	Roraima	2009
416.58	87.0876	22.5	26	0.74885	9.93399	8.1152	2.40115	29.8095	10.0225	42.2617	25.7559	49.1073	11.8368	27.1527	4518.61	23	6	Santa Catarina	2009
478.84	66.5634	40.4	25	0.877212	10.2087	8.35806	2.29976	29.463	9.6691	45.7364	31.7395	47.8117	12.0674	26.3234	4306.88	24	6	São Paulo	2009
506.86	31.0886	10.9	23	0.713271	9.24537	9.02357	1.72475	25.2807	12.1884	44.6351	27.3246	39.3441	6.84104	16.9853	5390.17	25	6	Sergipe	2009
490.01	25.0729	5.4	21	0.689725	9.18865	8.08102	1.74235	23.6752	10.8738	43.7961	15.0314	39.1281	8.39962	18.3875	4824.36	26	6	Tocantins	2009
447.15	25.8225	6.2	29	0.71591	9.38043	7.89068	2.04303	27.0325	10.3113	44.6302	19.375	39.4789	13.6351	23.2125	4550.63	1	7	Acre	2010
693.57	33.0116	9.1	18	0.748682	9.08706	8.68391	1.91709	25.0068	13.8144	43.5543	25.8502	37.1002	7.45577	18.5804	6042.23	2	7	Alagoas	2010
411.55	25.7035	9.3	40	0.774362	9.43882	8.55994	1.5835	29.3018	9.2346	45.4504	20.0519	41.3161	8.50385	17.1478	4172.16	3	7	Amapá	2010
416.94	23.5942	11.7	23	0.896882	9.82769	7.77992	1.66764	28.4214	10.1236	44.9829	16.2671	43.619	7.44371	16.7664	4529.12	4	7	Amazonas	2010
465.68	22.9876	9.9	35	0.79077	9.32269	9.28757	2.04659	26.2307	10.9161	44.5326	24.7658	38.604	6.46204	17.1325	4939.29	5	7	Bahia	2010
490.17	33.5174	10.9	32	0.798106	9.16187	9.06982	2.10848	26.2017	10.0393	44.4046	21.847	37.0547	8.96006	18.3765	4473.17	6	7	Ceará	2010
514.82	43.3588	29.1	24	0.787483	10.1059	8.29733	2.13629	27.502	10.3304	45.4793	20.7337	46.7472	8.62627	20.7529	4624.91	7	7	Espírito Santo	2010
448.86	43.4364	11.6	25	0.799021	9.80404	8.52295	2.86002	28.5029	9.9987	45.2066	20.5512	42.3711	9.68718	23.3592	4507.22	8	7	Goiás	2010
557.71	23.2901	4.6	16	0.740196	8.87666	9.03706	2.12791	20.2606	11.3346	42.1196	19.6193	35.6101	6.67854	15.9201	5151	9	7	Maranhão	2010
454.53	39.0479	11.5	29	0.715726	9.85935	9.07539	2.09531	31.5521	10.6721	45.8743	19.8267	46.8871	9.04803	21.3783	4768.51	10	7	Mato Grosso	2010
451	50.3921	15.2	37	0.687946	9.91104	8.13819	2.28127	30.4193	12.0363	46.2461	26.6607	43.5807	8.50593	22.436	5404.2	11	7	Mato Grosso do Sul	2010
427.19	46.8027	23	41	0.833219	9.80471	8.24636	2.19295	26.4629	8.1804	49.0478	23.0424	42.4465	9.89177	22.8874	3673.81	12	7	Minas Gerais	2010
543.08	23.007	9	36	0.754573	9.31157	8.93479	1.94163	24.4461	10.7501	43.8588	20.8301	37.7303	7.3049	16.8537	4717.27	13	7	Pará	2010
487.31	41.4923	8.5	7	0.782938	9.11195	8.72426	2.38691	23.3208	12.1389	43.8659	20.0347	37.3774	8.22243	18.1805	5326.48	14	7	Paraíba	2010
551.97	72.3817	22.1	31	0.802788	9.99308	9.08494	2.72418	29.5976	10.4097	46.1373	26.5566	45.519	12.1716	27.087	4640.9	15	7	Paraná	2010
510.8	38.3163	14.3	7	0.795613	9.3256	8.69432	2.39425	25.1725	12.196	44.4472	23.2791	37.9277	8.87411	20.7365	5350.65	16	7	Pernambuco	2010
511.73	25.6026	6.6	31	0.775608	8.89625	8.6684	2.46117	21.5108	10.631	42.7792	19.2155	36.5863	8.00725	15.5287	4749.98	17	7	Piauí	2010
470.74	48.8562	33.6	30	0.833818	10.2535	8.87133	2.97556	30.0886	10.9859	41.1567	26.3494	48.7956	10.2317	23.2514	4948.61	18	7	Rio de Janeiro	2010
324.93	42.8948	13.9	9	0.814128	9.35461	8.58403	2.24164	25.747	11.5432	44.5661	22.2468	38.4382	9.07876	19.077	5096.1	19	7	Rio Grande do Norte	2010
516.12	84.2961	22.2	37	0.797096	10.0304	8.12717	2.7708	32.8324	8.4979	44.7221	27.0982	46.5673	15.2182	30.9804	3792.93	20	7	Rio Grande do Sul	2010
509.17	36.9922	8.4	25	0.698207	9.65798	7.74024	2.43229	28.0261	12.1629	45.2482	21.3242	42.2448	10.1979	20.4608	5352.56	21	7	Rondônia	2010
441.42	24.556	5.8	22	0.757445	9.72576	8.685	1.78242	28.612	14.0614	44.7123	17.4471	41.8287	9.67571	19.7547	6092.23	22	7	Roraima	2010
406.83	85.3302	22.5	24	0.756823	10.1174	8.16615	2.39715	30.4611	9.9886	42.426	25.7484	49.4348	11.4749	26.715	4506.94	23	7	Santa Catarina	2010
458.56	65.9687	40.7	23	0.880277	10.3686	8.43559	2.29336	30.309	9.651	45.8866	31.6064	48.1195	11.6378	25.8639	4299.95	24	7	São Paulo	2010
502.63	29.3101	11.4	24	0.730533	9.4698	9.05891	1.79183	26.0705	12.1622	44.8287	27.3237	39.5224	6.66562	16.8122	5389.67	25	7	Sergipe	2010
467.34	26.1959	5	20	0.712411	9.4091	8.15895	1.68588	24.7031	10.8994	44.0708	15.0261	39.3308	8.20933	18.205	4837.82	26	7	Tocantins	2010
423.53	28.1081	6.4	35	0.714592	9.40723	7.95029	1.92799	27.7132	10.444	44.8429	19.3631	39.6346	13.236	22.8581	4605.59	1	8	Acre	2011
692.4	29.7605	10.3	20	0.754962	9.1887	8.75913	1.86176	25.7045	14.0293	43.7272	25.8428	37.2416	7.19797	18.433	6142	2	8	Alagoas	2011
429.19	23.0548	9.6	38	0.770029	9.50755	8.65623	1.60567	29.9015	9.3893	45.612	20.0424	41.4651	8.28022	16.9469	4233.29	3	8	Amapá	2011
419.8	23.0068	13	29	0.884592	9.91421	7.89283	1.63357	29.0914	10.2812	45.1575	16.2562	43.7607	7.22801	16.5648	4593.68	4	8	Amazonas	2011
455.33	21.9066	10.1	32	0.783412	9.3326	9.35444	2.00242	26.8707	11.0657	44.705	24.775	38.7697	6.23999	16.9801	4993.87	5	8	Bahia	2011
483.22	35.6614	12	30	0.790217	9.25195	9.14423	2.10407	26.9123	10.2126	44.5882	21.8338	37.2293	8.68282	18.1613	4544.89	6	8	Ceará	2011
497.2	43.4307	30.5	28	0.783108	10.2554	8.38289	2.08563	28.2589	10.4636	45.677	20.7273	47.1288	8.29222	20.4766	4674.71	7	8	Espírito Santo	2011
436.67	44.6934	12.7	27	0.798265	9.87566	8.62043	2.8031	29.3327	10.14	45.4063	20.5394	42.658	9.31451	23.0745	4556.51	8	8	Goiás	2011
565.21	23.8194	5.3	18	0.727895	8.97272	9.11262	1.95026	20.9867	11.5332	42.3098	19.6205	35.7457	6.4818	15.7622	5228.55	9	8	Maranhão	2011
436.91	38.6394	12.6	26	0.70056	10.0227	9.15811	2.08399	32.295	10.8225	46.075	19.8291	47.2103	8.72975	21.0455	4826.34	10	8	Mato Grosso	2011
425.96	53.7975	16.4	38	0.690452	10.0105	8.23737	2.21521	31.155	12.1524	46.4441	26.6522	43.8853	8.20783	22.1532	5430.84	11	8	Mato Grosso do Sul	2011
408.13	46.9902	24.6	38	0.827357	9.8936	8.33806	2.15595	27.1161	8.3495	49.3431	23.0557	42.7305	9.59137	22.5976	3741.45	12	8	Minas Gerais	2011
524.31	22.4484	9.5	34	0.762108	9.45782	9.02769	1.93534	25.1586	10.9013	44.0486	20.8269	37.9051	7.06839	16.6574	4784.81	13	8	Pará	2011
475.27	39.1413	8.9	7	0.781692	9.18399	8.80168	2.34565	23.8283	12.3019	44.0527	20.0268	37.5432	7.96733	17.9613	5395.02	14	8	Paraíba	2011
534.97	71.5539	23.7	30	0.797691	10.086	9.16617	2.6616	30.3055	10.5431	46.2876	26.5463	45.8202	11.6889	26.6944	4690.78	15	8	Paraná	2011
504.24	37.7375	15.1	5	0.796663	9.41215	8.76997	2.21942	25.8927	12.3191	44.6298	23.2683	38.1544	8.59592	20.4736	5398.94	16	8	Pernambuco	2011
498.28	25.4658	7.6	30	0.771262	9.01683	8.7411	2.41678	22.1796	10.8171	42.9543	19.2091	36.7172	7.7843	15.3369	4826.7	17	8	Piauí	2011
448.12	52.0479	34.8	29	0.832692	10.365	8.96055	2.89301	30.5259	11.0963	41.332	26.3484	49.1362	9.87554	23.0015	4986.91	18	8	Rio de Janeiro	2011
317.3	44.1725	14.9	7	0.80685	9.42572	8.65108	2.2206	26.4633	11.7032	44.7774	22.2363	38.6368	8.80156	18.8794	5159.66	19	8	Rio Grande do Norte	2011
502.27	82.7925	23.6	35	0.794704	10.0871	8.18082	2.76455	33.392	8.6418	44.8934	27.0456	46.8353	14.5548	30.5534	3850.34	20	8	Rio Grande do Sul	2011
486.41	37.7563	10.7	24	0.709207	9.70944	7.83757	2.5705	28.8383	12.235	45.4524	21.3313	42.5297	9.88994	20.2336	5372.25	21	8	Rondônia	2011
428.17	26.5116	6.3	21	0.748618	9.71258	8.75723	1.72963	29.1587	14.1176	44.8768	17.4361	42.0401	9.3795	19.505	6110.79	22	8	Roraima	2011
395.79	87.1771	23.6	22	0.757163	10.2039	8.24011	2.37406	30.9825	10.0356	42.586	25.7545	49.7477	11.1116	26.2451	4518.65	23	8	Santa Catarina	2011
437.71	65.8222	41.8	24	0.879435	10.4299	8.5193	2.25291	31.0489	9.7743	46.0291	31.3981	48.4076	11.1998	25.4039	4344.36	24	8	São Paulo	2011
500	26.2354	12	24	0.736298	9.51517	9.17428	1.84293	26.6572	12.3226	44.9927	27.3241	39.6974	6.47458	16.6375	5449.29	25	8	Sergipe	2011
457.27	28.0899	5.7	19	0.706482	9.45808	8.24058	1.66433	25.5163	11.0618	44.3242	15.0296	39.5269	8.00355	18.0264	4902.75	26	8	Tocantins	2011
430.21	25.1397	6.1	35	0.716393	9.54838	8.11805	1.8395	28.4171	10.7534	45.0896	19.3489	39.7918	12.7872	22.4763	4719.53	1	9	Acre	2012
665.2	29.5334	11	19	0.755656	9.26614	8.83534	1.76078	26.3289	14.4413	43.9396	25.8294	37.3902	6.92546	18.2852	6313.42	2	9	Alagoas	2012
419.5	21.1957	9.4	40	0.774748	9.64459	8.77263	1.58422	30.4288	9.7266	45.8319	20.0329	41.617	8.03132	16.7426	4361.46	3	9	Amapá	2012
416.11	23.8889	14.9	38	0.88155	9.89938	7.98761	1.60453	29.7523	10.6287	45.3799	16.2503	43.905	6.99123	16.3397	4722.01	4	9	Amazonas	2012
441.21	20.2805	10.3	31	0.782281	9.41428	9.43861	1.9895	27.4388	11.3749	44.9015	24.7974	38.9398	6.01295	16.8159	5103.57	5	9	Bahia	2012
465.35	33.8438	12	30	0.802985	9.31807	9.22588	2.10813	27.5652	10.5188	44.8008	21.8144	37.411	8.37582	17.9482	4657.49	6	9	Ceará	2012
470.79	41.4838	31.2	27	0.774786	10.3379	8.45891	2.08719	29.0065	10.7366	45.9124	20.7246	47.512	7.94751	20.2022	4776.4	7	9	Espírito Santo	2012
425.28	41.2989	13.6	28	0.797168	9.99392	8.70215	2.73893	30.0871	10.4012	45.6483	20.5249	42.9432	8.91734	22.7856	4651.28	8	9	Goiás	2012
552.18	21.6152	5.8	18	0.739431	9.10649	9.20069	1.90599	21.7233	11.8517	42.5396	19.6274	35.8831	6.27468	15.5805	5340.6	9	9	Maranhão	2012
425.44	38.8205	12.7	25	0.700844	10.1478	9.24255	2.11645	32.9892	11.1625	46.3062	19.8451	47.532	8.39028	20.6851	4950.36	10	9	Mato Grosso	2012
404.64	50.5512	17	37	0.693024	10.1089	8.32858	2.1664	31.8559	12.3381	46.6837	26.6331	44.1913	7.89911	21.8566	5488.43	11	9	Mato Grosso do Sul	2012
389.4	45.0816	25.3	38	0.826352	9.98491	8.43277	2.1589	27.6735	8.6659	49.6722	23.0113	43.0203	9.27401	22.2982	3878.13	12	9	Minas Gerais	2012
505.23	21.0201	9.4	34	0.75689	9.52312	9.13815	1.9148	25.8769	11.225	44.286	20.8271	38.0925	6.80837	16.4439	4905.64	13	9	Pará	2012
466.59	35.6259	9.3	6	0.791399	9.30865	8.88857	2.27029	24.382	12.6611	44.2685	20.0178	37.7208	7.69294	17.7219	5531.06	14	9	Paraíba	2012
513.14	71.2729	23.8	30	0.795766	10.1846	9.23706	2.60801	30.9579	10.8194	46.4833	26.5306	46.1231	11.1872	26.2894	4792.09	15	9	Paraná	2012
495.08	36.3943	16.2	3	0.803524	9.55231	8.85233	2.17022	26.5823	12.5902	44.8559	23.2524	38.3868	8.3027	20.1948	5498.56	16	9	Pernambuco	2012
479.81	24.6219	7	30	0.779198	9.1078	8.80262	2.37686	22.8644	11.1594	43.1631	19.2006	36.848	7.5494	15.1474	4951.26	17	9	Piauí	2012
420.36	48.4962	35.5	33	0.827805	10.4756	9.06514	2.77813	30.9757	11.3152	41.5375	26.3531	49.4724	9.49087	22.7499	5060.57	18	9	Rio de Janeiro	2012
309.03	46.2404	15.1	5	0.810998	9.53995	8.73485	2.163	27.1618	12.0223	45.0234	22.2248	38.8432	8.50218	18.6681	5277.85	19	9	Rio Grande do Norte	2012
485.52	81.5166	23.8	33	0.80429	10.1627	8.25813	2.7859	33.8354	8.9426	45.0856	26.9718	47.1014	13.8656	30.0706	3973.38	20	9	Rio Grande do Sul	2012
468.18	36.472	11.2	22	0.703686	9.77914	7.91386	2.61341	29.6324	12.3725	45.6954	21.3429	42.816	9.56321	20.0054	5419.71	21	9	Rondônia	2012
411.23	24.7826	5.7	20	0.746039	9.71189	8.83283	1.58766	29.7441	14.2332	45.0765	17.425	42.2538	9.06514	19.2423	6158.05	22	9	Roraima	2012
373.11	85.5433	24.4	22	0.75871	10.2856	8.33038	2.35336	31.5783	10.1148	42.7771	25.7727	50.0695	10.7383	25.7329	4544.25	23	9	Santa Catarina	2012
417	64.6561	42	21	0.877765	10.5029	8.61054	2.21768	31.8027	10.0446	46.2198	31.0356	48.6892	10.749	24.9289	4443.58	24	9	São Paulo	2012
501.13	24.3816	13.2	24	0.744057	9.62508	9.25167	1.62917	27.2498	12.678	45.1832	27.3226	39.8796	6.26211	16.4531	5581.83	25	9	Sergipe	2012
460.57	23.2653	6	21	0.709824	9.56007	8.34025	1.60781	26.2776	11.4177	44.6096	15.0405	39.7269	7.78006	17.8584	5035.79	26	9	Tocantins	2012
433.58	25.1337	5.7	26	0.698498	9.64086	8.24785	1.67572	29.0439	11.1345	45.3436	19.3346	39.9484	12.3143	22.101	4851.87	1	10	Acre	2013
657.95	28.8606	11.9	20	0.744972	9.33691	8.90388	1.79061	26.9411	14.9295	44.1639	25.8118	37.5438	6.64767	18.1409	6502.72	2	10	Alagoas	2013
412.48	26.9022	9.6	43	0.765663	9.76087	8.86036	1.54695	30.9747	10.1396	46.0767	20.0252	41.7697	7.7717	16.5534	4511.06	3	10	Amapá	2013
400.16	24.2507	15.3	39	0.880242	10.0224	8.05786	1.46563	30.3275	11.0543	45.6216	16.251	44.0495	6.74583	16.1154	4869.64	4	10	Amazonas	2013
425.07	21.31	10.7	31	0.78039	9.52329	9.5129	1.9899	27.9921	11.7398	45.1026	24.8319	39.112	5.78839	16.661	5229.66	5	10	Bahia	2013
456.49	32.2638	13	31	0.799937	9.42867	9.29535	1.98273	28.1704	10.8718	45.0189	21.7907	37.5976	8.05395	17.7529	4778.64	6	10	Ceará	2013
445.36	40.7975	31.5	32	0.768602	10.3281	8.50015	2.14578	29.7432	11.0687	46.1624	20.727	47.8949	7.60347	19.9484	4893.59	7	10	Espírito Santo	2013
407.07	41.6252	14.8	29	0.791039	10.0673	8.74697	2.67919	30.7732	10.709	45.9048	20.5099	43.2251	8.51502	22.5162	4759.16	8	10	Goiás	2013
548.98	20.7364	6.3	20	0.733188	9.21396	9.2926	1.83212	22.4292	12.211	42.7813	19.6404	36.0212	6.06416	15.3959	5456.88	9	10	Maranhão	2013
411.93	35.1385	15	24	0.702776	10.2441	9.2933	2.10271	33.6698	11.5819	46.5472	19.8738	47.8499	8.04654	20.3324	5095.3	10	10	Mato Grosso	2013
386.63	47.3277	18.5	38	0.688085	10.2064	8.3911	2.18093	32.5166	12.5604	46.9383	26.605	44.4971	7.59304	21.5761	5555.49	11	10	Mato Grosso do Sul	2013
371.98	44.2989	27	38	0.829611	10.0753	8.48951	2.06209	28.3156	9.0342	50.0125	22.9154	43.3133	8.95425	22.0163	4035.67	12	10	Minas Gerais	2013
480.82	21.2669	9.9	35	0.737801	9.6393	9.21971	1.88205	26.5446	11.622	44.541	20.8319	38.2894	6.53882	16.2352	5040.75	13	10	Pará	2013
448.78	37.1302	9.9	6	0.784294	9.39105	8.97385	2.21499	24.9462	13.1001	44.49	20.0095	37.9073	7.41039	17.4856	5687.05	14	10	Paraíba	2013
499.43	69.2847	24.4	30	0.786344	10.3304	9.30142	2.55666	31.5729	11.1507	46.699	26.5121	46.4252	10.6901	25.9071	4909.15	15	10	Paraná	2013
479.77	35.5745	16.9	4	0.806319	9.64448	8.95581	2.16975	27.2304	12.9296	45.0967	23.2336	38.6231	8.00745	19.9271	5614.29	16	10	Pernambuco	2013
474.01	25.842	7.6	30	0.775369	9.19428	8.8306	2.32762	23.5534	11.5623	43.3814	19.1917	36.9777	7.30881	14.9773	5086.87	17	10	Piauí	2013
402.63	49.4994	36.1	32	0.827616	10.5569	9.14701	2.65445	31.4967	11.5748	41.7543	26.3643	49.8022	9.10017	22.5121	5143.73	18	10	Rio de Janeiro	2013
303.13	40.7841	15.7	7	0.810073	9.63508	8.80465	2.1468	27.7806	12.4102	45.2772	22.2137	39.0553	8.19339	18.4669	5411.62	19	10	Rio Grande do Norte	2013
470.24	81.2739	24.5	37	0.783107	10.3037	8.30335	2.81764	34.3134	9.3052	45.2835	26.8823	47.3635	13.1918	29.5889	4117.67	20	10	Rio Grande do Sul	2013
458.15	36.8978	13.8	24	0.693786	9.79984	7.96835	2.66479	30.3665	12.5439	45.9512	21.3592	43.1019	9.23003	19.7984	5475.99	21	10	Rondônia	2013
399.45	24.1379	6.2	21	0.737259	9.86119	8.879	1.62232	30.3372	14.3801	45.2901	17.4156	42.4676	8.74327	18.9897	6215.32	22	10	Roraima	2013
364.72	85.689	22.1	23	0.751677	10.3842	8.37978	2.36221	32.1349	10.2071	42.9813	25.8034	50.3956	10.3702	25.239	4574.21	23	10	Santa Catarina	2013
393.13	65.2033	43	21	0.87608	10.5877	8.67357	2.2021	32.4786	10.3767	46.4344	30.5433	48.9623	10.3011	24.4783	4560.72	24	10	São Paulo	2013
480.71	27.9238	13.8	25	0.731921	9.69058	9.32295	1.53658	27.8025	13.117	45.3809	27.3203	40.0666	6.04001	16.2763	5737.75	25	10	Sergipe	2013
461.14	24.8	6.4	20	0.707042	9.68864	8.41433	1.70955	27.0312	11.8557	44.9002	15.0592	39.9287	7.54841	17.7103	5190.27	26	10	Tocantins	2013
428.62	22.8346	5.8	15	0.709874	9.78313	8.32621	1.67204	29.6151	11.4677	45.5773	19.3223	40.1021	11.8401	21.7649	4962.08	1	11	Acre	2014
665.82	29.8716	12.4	16	0.746158	9.42166	8.9403	1.83155	27.4951	15.3341	44.3718	25.7916	37.7003	6.37319	18.0035	6656.1	2	11	Alagoas	2014
426.84	24.734	10.1	42	0.773062	9.78805	8.92359	1.49243	31.4818	10.4984	46.3125	20.0213	41.9206	7.51435	16.3965	4636.51	3	11	Amapá	2014
402.97	24.0692	16.5	38	0.874176	10.0367	8.09976	1.48752	30.8722	11.4204	45.8531	16.2599	44.1921	6.50345	15.9156	4992.11	4	11	Amazonas	2014
420.71	20.875	11.2	27	0.77802	9.60771	9.54672	1.94577	28.4825	12.0484	45.2885	24.8775	39.2842	5.57288	16.5359	5333.42	5	11	Bahia	2014
456.86	31.2183	13.6	19	0.79258	9.5653	9.3263	1.92179	28.7105	11.1705	45.2188	21.7648	37.7872	7.7307	17.5904	4876	6	11	Ceará	2014
430.84	40.6627	32.2	32	0.769294	10.4111	8.52348	2.17362	30.4298	11.3404	46.4036	20.7358	48.2753	7.27048	19.7335	4989.9	7	11	Espírito Santo	2014
396.1	40.4848	15.8	27	0.795816	10.1417	8.7742	2.66177	31.41	10.959	46.1469	20.4965	43.502	8.12463	22.2881	4847.76	8	11	Goiás	2014
540.64	19.4311	7.1	16	0.729936	9.32979	9.33781	1.82919	23.0801	12.5048	43.0063	19.6599	36.159	5.85682	15.229	5547.16	9	11	Maranhão	2014
403.24	36.3464	16.2	21	0.707444	10.3583	9.31938	2.07599	34.2886	11.9368	46.7764	19.9146	48.1616	7.71376	20.022	5215.88	10	11	Mato Grosso	2014
379.6	47.8161	21.1	39	0.692664	10.3272	8.43774	2.18262	33.1248	12.7316	47.1806	26.5696	44.8011	7.30179	21.3409	5610.55	11	11	Mato Grosso do Sul	2014
356.72	43.9213	27.6	38	0.825613	10.1272	8.53031	2.02821	28.9062	9.3379	50.3406	22.7743	43.607	8.6452	21.7778	4165.93	12	11	Minas Gerais	2014
471.86	21.4466	10.7	37	0.727915	9.65518	9.27805	1.88577	27.1901	11.9635	44.7828	20.8422	38.4928	6.27294	16.0528	5151.16	13	11	Pará	2014
421.11	36.9512	10.7	4	0.788873	9.51357	9.02576	2.17022	25.4522	13.4825	44.6933	20.0039	38.1	7.13031	17.2753	5815.44	14	11	Paraíba	2014
484.84	69.5466	26.4	25	0.784089	10.3661	9.3366	2.51601	32.1448	11.4325	46.9084	26.4932	46.7238	10.2185	25.5805	5006.26	15	11	Paraná	2014
468.25	34.9668	16.3	2	0.801308	9.73138	8.99562	2.18966	27.8361	13.219	45.3225	23.2139	38.8612	7.72212	19.6966	5710.86	16	11	Pernambuco	2014
476.75	24.6359	8.3	30	0.779105	9.37739	8.84331	2.19265	24.1875	11.9051	43.5841	19.1845	37.1052	7.0683	14.8436	5196.78	17	11	Piauí	2014
387.6	48.7268	37.4	33	0.825656	10.6172	9.19014	2.64026	31.9855	11.7869	41.963	26.3831	50.1236	8.72381	22.3023	5210.56	18	11	Rio de Janeiro	2014
298.34	41.8592	16.3	5	0.801773	9.66957	8.84103	2.08168	28.362	12.7398	45.5109	22.2049	39.2705	7.88719	18.2988	5521.91	19	11	Rio Grande do Norte	2014
445.42	80.9852	25.1	34	0.783839	10.3746	8.32194	2.84972	34.7426	9.6212	45.4716	26.7822	47.6198	12.5682	29.1609	4238.82	20	11	Rio Grande do Sul	2014
441.82	32.2581	11.7	24	0.69349	9.8777	8.01236	2.52973	31.0473	12.693	46.1932	21.3805	43.3855	8.90146	19.6336	5522.12	21	11	Rondônia	2014
402.39	23.431	6.6	21	0.746509	9.92676	8.89967	1.72625	30.8959	14.5059	45.4956	17.4096	42.6795	8.42374	18.7698	6263.88	22	11	Roraima	2014
352.4	85.7143	23	21	0.76403	10.4955	8.39556	2.35342	32.6736	10.2826	43.1801	25.847	50.7212	10.0211	24.8221	4598.99	23	11	Santa Catarina	2014
383.51	63.3824	44.2	16	0.873122	10.6631	8.71249	2.1893	33.1123	10.6595	46.6482	29.9456	49.225	9.87007	24.09	4658.87	24	11	São Paulo	2014
469.46	26.1525	14.3	27	0.730495	9.73792	9.36828	1.47938	28.3032	13.4874	45.5656	27.318	40.2562	5.81909	16.1238	5867.53	25	11	Sergipe	2014
450.21	22.8304	6.8	12	0.710743	9.77165	8.44928	1.65537	27.7093	12.2336	45.1683	15.0861	40.1304	7.31731	17.5908	5319.5	26	11	Tocantins	2014
429.61	22.9167	6.1	15	0.702146	9.77957	8.3492	1.68957	30.0874	11.6055	45.7623	19.3141	40.2509	11.3849	21.4984	5009.58	1	12	Acre	2015
677.38	27.7233	12.5	15	0.747634	9.54198	8.94065	1.85403	27.9582	15.456	44.534	25.7702	37.8573	6.10996	17.8758	6719.79	2	12	Alagoas	2015
422.87	24.9351	11.1	36	0.769808	9.80212	8.94006	1.48794	31.9298	10.6619	46.5042	20.0227	42.0674	7.27152	16.2883	4692.2	3	12	Amapá	2015
409.06	21.4698	15.8	37	0.868583	10.0211	8.12906	1.4661	31.3246	11.5705	46.0441	16.2787	44.3306	6.27469	15.7632	5044.93	4	12	Amazonas	2015
416.36	20.4708	11.8	25	0.77591	9.69397	9.55632	1.87569	28.9018	12.1554	45.4393	24.9331	39.454	5.37266	16.4607	5376.12	5	12	Bahia	2015
462.82	29.6837	14.7	17	0.791531	9.597	9.32656	1.85182	29.1816	11.285	45.3763	21.7388	37.9777	7.41792	17.4746	4917.24	6	12	Ceará	2015
419.04	42.8431	32.5	30	0.757844	10.3312	8.52412	2.0109	31.0303	11.4426	46.6117	20.7525	48.6511	6.95808	19.5751	5028.95	7	12	Espírito Santo	2015
383.51	40.1659	16.7	25	0.792506	10.1802	8.76663	2.66265	31.9529	11.0574	46.3452	20.4868	43.772	7.76161	22.1224	4884.73	8	12	Goiás	2015
543	20.7026	7.3	15	0.720329	9.34338	9.34814	1.81059	23.6269	12.6044	43.1857	19.6863	36.2955	5.65864	15.0997	5581.17	9	12	Maranhão	2015
389.38	34.8015	17.7	19	0.702834	10.4049	9.31755	2.07402	34.8202	12.0709	46.9718	19.9667	48.4648	7.40588	19.7874	5266.83	10	12	Mato Grosso	2015
386.42	46.5764	23.8	36	0.681231	10.3621	8.43255	2.13527	33.6551	12.757	47.3822	26.5285	45.1018	7.03638	21.1795	5632.12	11	12	Mato Grosso do Sul	2015
347.34	43.3031	27.3	36	0.819167	10.124	8.52525	2.01358	29.4237	9.4591	50.6319	22.5943	43.8988	8.3585	21.6075	4220.74	12	12	Minas Gerais	2015
468.65	20.0299	11.4	39	0.716042	9.69131	9.29165	1.79023	27.7658	12.1053	44.9798	20.8594	38.6998	6.02226	15.9174	5197.86	13	12	Pará	2015
407.91	38.0514	10.9	5	0.784818	9.56496	9.04068	2.0513	25.8896	13.6152	44.8539	20.0029	38.2963	6.86195	17.1132	5868.67	14	12	Paraíba	2015
472.36	70.4428	27.1	24	0.782616	10.4381	9.34237	2.45341	32.6367	11.541	47.0852	26.4765	47.0165	9.79086	25.3409	5047.74	15	12	Paraná	2015
482.12	34	16.7	3	0.794733	9.73397	9.00458	2.14871	28.3649	13.3226	45.5031	23.1953	39.0993	7.45693	19.5285	5753.03	16	12	Pernambuco	2015
467.94	21.875	9.2	30	0.770228	9.41106	8.8351	2.10829	24.7247	12.0428	43.746	19.1808	37.2294	6.83271	14.7622	5244.24	17	12	Piauí	2015
377.77	47.0319	38	31	0.828041	10.5953	9.19804	2.33486	32.4046	11.8513	42.1436	26.4105	50.4347	8.37947	22.133	5235.21	18	12	Rio de Janeiro	2015
297.18	41.7222	16.4	5	0.799565	9.71682	8.84522	2.08	28.854	12.8689	45.6961	22.1998	39.4867	7.59382	18.186	5569.68	19	12	Rio Grande do Norte	2015
430.39	81.4789	25.2	41	0.780295	10.4371	8.29765	2.80457	35.0789	9.7589	45.6339	26.6767	47.8683	12.0239	28.8351	4292.44	20	12	Rio Grande do Sul	2015
438.71	31.8078	11.8	19	0.694335	9.94035	8.02723	2.46465	31.645	12.7343	46.3939	21.4071	43.6652	8.58743	19.5313	5539.13	21	12	Rondônia	2015
397.97	21.7213	7.3	22	0.736321	9.94159	8.88911	1.67147	31.3906	14.5523	45.6707	17.4091	42.8875	8.11516	18.6043	6285.04	22	12	Roraima	2015
346.24	87.0612	23.9	19	0.765502	10.5063	8.38743	2.33596	33.1498	10.3073	43.3545	25.9037	51.0419	9.70311	24.5396	4609.07	23	12	Santa Catarina	2015
370.06	63.7857	44.5	15	0.871508	10.6974	8.7126	2.14211	33.6718	10.7687	46.8357	29.2668	49.4754	9.46807	23.8008	4701.13	24	12	São Paulo	2015
478.66	26.9198	15	30	0.732204	9.7543	9.39808	1.37098	28.7125	13.6062	45.7168	27.3164	40.446	5.60927	16.0117	5921.65	25	12	Sergipe	2015
445.89	23.9305	7	11	0.715613	9.85723	8.44529	1.64967	28.283	12.3922	45.3855	15.1217	40.3301	7.09455	17.5079	5376.8	26	12	Tocantins	2015
422.12	18.5096	5.7	18	0.682746	9.72269	8.39365	1.69584	30.3502	11.3372	45.8893	19.3123	40.3925	10.8963	21.3073	4909.4	1	13	Acre	2016
676.54	25.1908	12.8	14	0.73483	9.62768	8.93144	1.83484	28.2271	15.0631	44.6394	25.7493	38.0126	5.8386	17.736	6543	2	13	Alagoas	2016
418.36	21.0918	10.7	35	0.759556	9.81686	8.97684	1.41724	32.2156	10.5521	46.6443	20.0313	42.2078	7.0243	16.2216	4647.11	3	13	Amapá	2016
406.93	19.4962	14.5	29	0.866237	10.0845	8.17827	1.43995	31.6161	11.3872	46.1884	16.309	44.4628	6.04221	15.6594	4975.52	4	13	Amazonas	2016
397.76	18.3011	11.5	24	0.776509	9.78578	9.57698	1.85575	29.1397	11.9082	45.5453	24.9977	39.6194	5.17853	16.4515	5262	5	13	Bahia	2016
452.59	29.2678	14.7	15	0.789309	9.65067	9.33211	1.80623	29.4629	11.0628	45.4787	21.7147	38.167	7.07712	17.4108	4834.39	6	13	Ceará	2016
412.14	39.6977	31.2	26	0.747877	10.2519	8.52777	1.97312	31.4253	11.1643	46.7761	20.7785	49.0203	6.65054	19.4925	4907	7	13	Espírito Santo	2016
358.94	37.4781	17.7	24	0.783067	10.2115	8.75855	2.63584	32.287	10.7773	46.4894	20.4828	44.0334	7.40313	22.0269	4763.51	8	13	Goiás	2016
536.2	20.2401	7.2	14	0.716927	9.42398	9.36421	1.79509	23.9257	12.365	43.3137	19.7201	36.4295	5.45446	15.001	5488.9	9	13	Maranhão	2016
370.71	32.8676	18	18	0.699514	10.5371	9.31932	2.05801	35.1978	11.8173	47.1228	20.0296	48.7571	7.10569	19.6037	5166.03	10	13	Mato Grosso	2016
385.47	44.5874	24.9	34	0.675015	10.4794	8.4326	2.08956	34.0227	12.5348	47.533	26.4835	45.3975	6.78266	21.1154	5516.92	11	13	Mato Grosso do Sul	2016
338.25	41.9518	26.2	34	0.810631	10.1778	8.51096	1.99128	29.7531	9.3113	50.8708	22.3816	44.1863	8.07462	21.5369	4136.51	12	13	Minas Gerais	2016
460.11	19.1768	11	38	0.701392	9.72703	9.31922	1.7587	28.1341	11.8358	45.1265	20.8844	38.9073	5.76789	15.8261	5099.03	13	13	Pará	2016
412.58	37.0299	11.1	5	0.780546	9.61945	9.06335	2.0795	26.1383	13.2605	44.9603	20.0084	38.4933	6.58378	17.0027	5735.58	14	13	Paraíba	2016
466.12	68.587	27.1	23	0.772889	10.5042	9.35875	2.42665	32.9583	11.2231	47.2191	26.4644	47.3006	9.38495	25.2159	4918.15	15	13	Paraná	2016
492.11	32.2401	15.6	2	0.790401	9.8006	9.02241	2.15681	28.6728	13.1974	45.6291	23.18	39.3354	7.19227	19.4474	5705.28	16	13	Pernambuco	2016
450.21	22.9982	9.3	29	0.769381	9.45618	8.83313	2.12337	25.0219	11.8198	43.8571	19.1825	37.3492	6.57501	14.7394	5166.77	17	13	Piauí	2016
383.59	45.9284	35.9	31	0.832271	10.5432	9.20088	2.24626	32.6987	11.4865	42.2867	26.4474	50.7333	8.04884	21.9894	5082.22	18	13	Rio de Janeiro	2016
298.15	37.2824	16.3	4	0.800925	9.76912	8.85469	2.00236	29.1494	12.6087	45.8223	22.2003	39.7015	7.28581	18.1479	5465.68	19	13	Rio Grande do Norte	2016
436.89	82.4018	24.7	43	0.776248	10.5066	8.24859	2.78388	35.3115	9.6756	45.757	26.5712	48.107	11.5408	28.5913	4248.44	20	13	Rio Grande do Sul	2016
428.72	30.0832	10.9	15	0.690432	10.0583	8.05352	2.46635	32.0492	12.3124	46.5418	21.4392	43.9392	8.26331	19.4864	5370.49	21	13	Rondônia	2016
398.01	23.7443	6.6	22	0.732934	10.1256	8.87339	1.66731	31.7317	14.4316	45.8115	17.4158	43.0894	7.79166	18.4819	6241.99	22	13	Roraima	2016
343.92	84.9366	23.7	18	0.755703	10.5299	8.37299	2.26139	33.4651	10.0763	43.499	25.9739	51.3531	9.39955	24.4211	4508.3	23	13	Santa Catarina	2016
374.45	63.4738	43.4	14	0.870776	10.7459	8.71985	2.0853	34.0446	10.5823	46.99	28.5314	49.7117	9.07608	23.6045	4621.87	24	13	São Paulo	2016
477.14	22.164	15.2	30	0.737925	9.77337	9.42853	1.35145	28.9547	13.2394	45.8232	27.3166	40.6338	5.39288	15.9433	5771.96	25	13	Sergipe	2016
437.84	22.237	7.3	10	0.716685	9.95831	8.44924	1.62765	28.6471	12.2358	45.5418	15.1665	40.5257	6.85375	17.4453	5322.74	26	13	Tocantins	2016
421.57	19.8091	5.8	17	0.683552	9.74751	8.4164	1.6516	30.5978	11.0767	45.9952	19.319	40.5246	10.3871	21.1607	4798.08	1	14	Acre	2017
667.3	24.3291	12.5	12	0.717189	9.68664	8.94451	1.80661	28.4564	14.6186	44.7265	25.7305	38.164	5.56816	17.6075	6348.44	2	14	Alagoas	2017
410.95	20.1493	10.1	33	0.760111	9.86794	9.00673	1.10753	32.489	10.4217	46.7663	20.0489	42.3394	6.77297	16.1765	4585.07	3	14	Amapá	2017
384.04	19.5953	14.5	30	0.864348	10.1155	8.22286	1.41822	31.8811	11.1881	46.3183	16.3525	44.5864	5.80676	15.5855	4893.85	4	14	Amazonas	2017
384.36	19.6029	11.1	22	0.782179	9.81745	9.58698	1.87536	29.3694	11.6175	45.6384	25.0704	39.778	4.991	16.4887	5135.48	5	14	Bahia	2017
446.74	28.5839	14.5	17	0.776868	9.71123	9.33885	1.8453	29.7099	10.8312	45.5677	21.6947	38.3533	6.71599	17.3808	4739.47	6	14	Ceará	2017
409.82	40.0402	30.4	29	0.744212	10.2775	8.5098	1.94154	31.7954	10.8451	46.9347	20.8152	49.3807	6.35468	19.4647	4765.72	7	14	Espírito Santo	2017
351.18	37.0637	17.1	22	0.78465	10.2513	8.747	2.58884	32.5918	10.4479	46.6203	20.4868	44.2844	7.05366	21.9737	4625.06	8	14	Goiás	2017
526.66	18.757	6.8	13	0.718413	9.46872	9.38253	1.78276	24.2074	12.0921	43.4201	19.7615	36.5601	5.24831	14.9221	5383.6	9	14	Maranhão	2017
359.96	32.7751	17.7	19	0.703132	10.5538	9.31733	2.05559	35.5261	11.5407	47.2618	20.1024	49.0362	6.81574	19.4571	5057.35	10	14	Mato Grosso	2017
373.15	44.5846	25.3	35	0.679388	10.5155	8.40988	2.02216	34.3444	12.2333	47.671	26.4362	45.6868	6.54056	21.1273	5398.94	11	14	Mato Grosso do Sul	2017
326.34	41.0077	25.4	33	0.814669	10.2274	8.48786	1.93907	30.0549	9.1373	51.0966	22.1426	44.4668	7.79624	21.5449	4044.18	12	14	Minas Gerais	2017
453.06	19.4911	10.4	38	0.713909	9.83884	9.33693	1.71076	28.4764	11.5568	45.2529	20.9185	39.1124	5.51234	15.7615	4983.94	13	14	Pará	2017
403.53	34.593	10.8	5	0.780075	9.6679	9.07223	2.05405	26.3866	12.8843	45.0505	20.0223	38.6883	6.30273	16.9097	5586.89	14	14	Paraíba	2017
443.45	68.9218	26.6	23	0.773287	10.5423	9.3755	2.44409	33.2578	10.909	47.3504	26.4594	47.5736	9.00442	25.167	4783.41	15	14	Paraná	2017
472.55	31.4198	15.2	2	0.790753	9.87874	9.03072	2.13754	28.9861	13.014	45.7383	23.1701	39.5675	6.93197	19.4302	5635.14	16	14	Pernambuco	2017
443.23	20.7838	9.5	30	0.762321	9.5437	8.81594	2.12654	25.317	11.5737	43.9521	19.1916	37.4637	6.30532	14.7592	5071.67	17	14	Piauí	2017
366.71	44.6597	34	31	0.830275	10.5858	9.20582	2.17654	32.9738	11.0622	42.4251	26.4948	51.0176	7.73413	21.8725	4905.27	18	14	Rio de Janeiro	2017
292.31	36.9553	15.5	5	0.792442	9.83402	8.85714	2.06329	29.4212	12.3339	45.9305	22.2078	39.9126	6.96578	18.1489	5354.76	19	14	Rio Grande do Norte	2017
430.68	80.5099	24.2	42	0.781079	10.5373	8.18978	2.75051	35.5045	9.5637	45.8726	26.4709	48.3341	11.1172	28.4183	4189.76	20	14	Rio Grande do Sul	2017
424.1	31.7552	10.3	14	0.685438	10.1407	8.04957	2.46	32.4117	11.8687	46.6736	21.4771	44.2056	7.93698	19.4875	5193.57	21	14	Rondônia	2017
408.73	23.1441	6.4	21	0.732573	10.1843	8.84203	1.66588	32.0496	14.2755	45.9389	17.4316	43.2831	7.45859	18.3854	6183.02	22	14	Roraima	2017
326.41	83.6168	23.1	17	0.760057	10.5937	8.35849	2.19775	33.7795	9.8436	43.6447	26.0579	51.6501	9.11169	24.4164	4406.85	23	14	Santa Catarina	2017
367.49	62.1915	41.3	16	0.868631	10.7755	8.73378	2.06529	34.3753	10.3325	47.1459	27.7638	49.9319	8.69849	23.4684	4514.72	24	14	São Paulo	2017
475.57	21.2329	14.6	31	0.730294	9.80939	9.44815	1.34851	29.1854	12.8484	45.9179	27.3192	40.8174	5.17232	15.9105	5618.08	25	14	Sergipe	2017
436.59	25.2	7.3	12	0.718403	10.025	8.43147	1.67388	28.9798	12.0458	45.6748	15.221	40.7153	6.60031	17.3968	5248.38	26	14	Tocantins	2017

## Sheet: Modelo7 - YLL Card dis mulher
YLL_women	white	Private_health	Primary_care	Gini_Index	lnGDP_per_capita	logBolsa_familia	Hospital_beds	SEV_high_BMI	SEV_high_glucose	SEV_high_LDL	SEV_high_SBP	SEV_Diet_high_in_sugar_beverage	SEV_Smoking	SEV_tobacco_(all)	Diabetes_prev	State_fixed	Year_fixed	State	Year	SEV_high_BMI_lag2	SEV_high_glucose_lag2	SEV_high_LDL_lag2	SEV_high_SBP_lag2	SEV_Diet_high_in_sugar_beverage_lag2	SEV_Smoking_lag2	Diabetes_prev_lag2	SEV_high_BMI_lag5	SEV_high_glucose_lag5	SEV_high_LDL_lag5	SEV_high_SBP_lag5	SEV_Diet_high_in_sugar_beverage_lag5	SEV_Smoking_lag5	Diabetes_prev_lag5	SEV_high_BMI_lag8	SEV_high_glucose_lag8	SEV_high_LDL_lag8	SEV_high_SBP_lag8	SEV_Diet_high_in_sugar_beverage_lag8	SEV_Smoking_lag8	Diabetes_prev_lag8	SEV_high_BMI_lag10	SEV_high_glucose_lag10	SEV_high_LDL_lag10	SEV_high_SBP_lag10	SEV_Diet_high_in_sugar_beverage_lag10	SEV_Smoking_lag10	Diabetes_prev_lag10
3142.47	25.9036	4.2	41	0.733279	8.78354	7.42065	2.0766	22.8479	10.2554	43.5326	19.594	38.4293	15.3163	25.3135	4467.73	1	2	Acre	2005
4733.58	35.6156	6.3	23	0.725812	8.51975	8.27402	2.01035	21.2517	13.4077	42.7221	25.9467	36.235	8.70172	19.335	5783.54	2	2	Alagoas	2005
2330.8	23.2558	7.4	34	0.782708	8.88537	8.01551	1.63461	26.1872	9.125	44.8095	20.2728	40.3119	9.50286	18.17	4071.19	3	2	Amapá	2005
2751.36	21.9753	5.7	32	0.906511	9.25275	6.96117	1.78165	24.863	9.9149	44.2054	16.5525	42.6542	8.42375	17.689	4378.66	4	2	Amazonas	2005
3792.29	22.1276	7.8	30	0.79203	8.73558	8.87585	2.21436	22.1019	10.6269	43.5356	24.8234	37.5627	7.65035	17.8744	4743.38	5	2	Bahia	2005
3519.65	35.796	7.1	43	0.792617	8.52709	8.71556	2.16941	21.727	9.5393	43.3981	22.0083	36.0381	10.197	19.8515	4219.56	6	2	Ceará	2005
3898.61	40.4316	21.3	27	0.795508	9.51881	7.99263	2.1791	23.1985	10.1809	44.5108	20.9475	44.5489	10.3034	22.4151	4520.52	7	2	Espírito Santo	2005
4010.72	45.2356	8.4	27	0.789545	9.16347	8.02784	3.16877	23.8706	9.7296	44.2548	20.7673	40.6703	11.5008	24.8641	4353.68	8	2	Goiás	2005
3740.39	25.9129	3.7	32	0.747359	8.30592	8.57243	2.66033	16.3624	10.6431	41.2261	19.7349	34.829	7.71034	16.5663	4806.42	9	2	Maranhão	2005
3654.4	37.881	10.1	35	0.711716	9.41489	8.79168	2.43118	26.2926	10.6992	44.7813	19.9455	44.8891	10.6154	22.9851	4695.28	10	2	Mato Grosso	2005
3960.03	52.618	14.6	42	0.677547	9.25056	7.60368	2.75733	26.0438	11.967	45.2947	26.6919	41.8758	10.045	23.8921	5320.63	11	2	Mato Grosso do Sul	2005
3611.2	47.3061	17.4	39	0.824006	9.18842	7.83693	2.4112	22.6255	7.9661	47.5676	22.6515	40.821	11.446	24.8726	3586.19	12	2	Minas Gerais	2005
3407.84	23.6018	7.7	23	0.731493	8.65986	8.38892	1.84085	20.3848	10.471	43.0197	20.9981	36.7411	8.411	17.7704	4520.95	13	2	Pará	2005
3773.79	37.7932	7.7	10	0.76894	8.47685	8.38049	2.87871	19.8618	11.9825	42.8573	20.2306	36.4268	9.46282	19.2229	5161.54	14	2	Paraíba	2005
3836.08	75.0193	17.4	42	0.792089	9.4398	8.64588	2.88808	25.8884	10.3704	45.4397	26.7509	43.7154	14.6624	29.3167	4559.45	15	2	Paraná	2005
4293.21	38.3022	12.1	15	0.793659	8.67817	8.30453	2.51567	21.4681	12.1612	43.5935	23.4492	36.6588	10.3376	22.2158	5251.33	16	2	Pernambuco	2005
3696.5	25.1421	4.3	30	0.767973	8.16692	8.38341	2.6456	17.6937	10.157	41.896	19.3906	35.8178	9.14198	16.538	4501.31	17	2	Piauí	2005
4068.93	55.2431	30.1	29	0.844974	9.76671	8.2565	3.1317	27.1143	10.7847	40.2831	26.5277	46.7037	11.9921	24.6057	4812.32	18	2	Rio de Janeiro	2005
3009.43	37.2687	10.2	16	0.803622	8.78015	8.21215	2.62155	21.5856	11.2872	43.4887	22.4284	37.3125	10.402	20.0158	4925.72	19	2	Rio Grande do Norte	2005
3389.77	84.4627	15.7	28	0.813933	9.45517	7.65684	2.81569	29.4608	8.4997	43.6944	27.4744	44.8831	18.5809	32.7642	3782.84	20	2	Rio Grande do Sul	2005
3987.93	36.6234	5.6	37	0.661969	9.00851	7.1089	2.38281	23.5173	13.2715	44.2502	21.3783	40.6286	11.6644	21.6062	5738.95	21	2	Rondônia	2005
3624.71	23.8095	3.4	17	0.746504	9.0028	8.36928	1.46161	24.5857	14.5352	43.8657	17.676	40.5318	11.1638	20.9903	6272.71	22	2	Roraima	2005
3590.19	88.5592	16.9	23	0.750767	9.53367	7.90832	2.58831	27.1202	10.4472	41.6364	25.937	47.407	13.4447	28.9538	4629	23	2	Santa Catarina	2005
3548.34	69.3156	34.9	36	0.879179	9.83489	8.01694	2.39956	26.3071	9.9646	45.2507	32.4336	46.2562	13.8552	28.3862	4368.07	24	2	São Paulo	2005
3420.93	30.1587	8.1	20	0.736274	8.89398	8.71794	2.04015	22.211	12.4465	43.8885	27.3708	38.4869	7.55978	17.8384	5420.83	25	2	Sergipe	2005
3761.19	26.4062	3.8	27	0.694704	8.67838	7.69212	1.83575	19.4614	10.9034	42.756	15.1581	38.1433	9.17499	19.2185	4753.66	26	2	Tocantins	2005
2979.3	27.9279	5.2	43	0.732895	8.8402	7.58634	2.02808	23.6195	10.2779	43.7145	19.524	38.6821	15.0213	24.9117	4490.06	1	3	Acre	2006
4533.54	36.962	7	19	0.732877	8.62711	8.37617	2.01539	21.8931	13.5138	42.8496	25.916	36.4356	8.47268	19.1633	5846.64	2	3	Alagoas	2006
2146.55	25.7235	7.7	38	0.791405	9.04987	8.18554	1.66667	26.7206	9.158	44.893	20.2014	40.5545	9.31675	17.9737	4096.74	3	3	Amapá	2006
2682.22	23.7538	6.8	32	0.904798	9.39349	7.17248	1.76292	25.4252	9.9616	44.2904	16.4607	42.8881	8.23987	17.5063	4412.84	4	3	Amazonas	2006
3734.03	20.9102	7.9	37	0.786248	8.80727	9.00276	2.14781	22.8372	10.6929	43.69	24.8003	37.8058	7.41909	17.7065	4779.12	5	3	Bahia	2006
3429.86	34.8843	8.5	41	0.786051	8.6404	8.81355	2.09901	22.5211	9.6494	43.5624	21.9586	36.2665	9.98657	19.5543	4279.66	6	3	Ceará	2006
3897.58	43.3428	23.2	27	0.792566	9.63428	8.08616	2.17796	23.9301	10.2288	44.6589	20.8772	45.0343	9.98526	22.0934	4549.07	7	3	Espírito Santo	2006
3888.13	45.4202	8.8	27	0.801655	9.27313	8.1735	3.12188	24.6823	9.7936	44.4092	20.6984	41.0515	11.1639	24.5625	4386.79	8	3	Goiás	2006
3653.87	25.6028	3.6	22	0.754244	8.46237	8.7326	2.55377	17.0242	10.8001	41.3452	19.6947	35.0019	7.51305	16.4302	4886.44	9	3	Maranhão	2006
3551.08	36.1626	11	35	0.718791	9.28752	8.87632	2.42502	27.2987	10.7205	44.974	19.9058	45.3477	10.3202	22.669	4717.54	10	3	Mato Grosso	2006
3871.93	52.4138	14.1	41	0.683075	9.35267	7.83954	2.76096	26.8172	12.0323	45.4449	26.6835	42.2459	9.74811	23.601	5347.89	11	3	Mato Grosso do Sul	2006
3524.68	47.1662	17.7	41	0.825257	9.30114	7.94075	2.3868	23.232	8.0202	47.6592	22.7595	41.1805	11.1463	24.4616	3608.92	12	3	Minas Gerais	2006
3279.38	23.0984	6.9	28	0.73773	8.76808	8.56847	1.9727	21.0174	10.5307	43.1092	20.9417	36.9619	8.2076	17.5886	4566.91	13	3	Pará	2006
3700.53	39.3617	7.6	7	0.774127	8.64026	8.47782	2.8621	20.513	12.0411	43.018	20.1662	36.6405	9.24187	19.0212	5203.03	14	3	Paraíba	2006
3714.69	75.09	17.9	41	0.800034	9.50684	8.77772	2.84503	26.5535	10.3998	45.5552	26.6875	44.1233	14.2052	28.8764	4584.56	15	3	Paraná	2006
4160.07	37.6638	11.8	9	0.786755	8.76666	8.42505	2.39226	22.1144	12.1938	43.721	23.395	36.9359	10.0538	21.9318	5278.33	16	3	Pernambuco	2006
3512.54	25.7942	4.4	29	0.784127	8.38131	8.46142	2.58258	18.3865	10.2681	42.0338	19.3322	35.9894	8.93393	16.3481	4562.51	17	3	Piauí	2006
4031.68	55.846	31.6	29	0.844868	9.86474	8.43243	3.23147	27.7326	10.8295	40.4472	26.4667	47.1811	11.6561	24.3286	4841.04	18	3	Rio de Janeiro	2006
2909.04	36.9811	10.2	12	0.804342	8.90255	8.31603	2.44038	22.3289	11.3479	43.6662	22.3711	37.5614	10.1649	19.8268	4963.47	19	3	Rio Grande do Norte	2006
3337.53	82.6056	16.3	34	0.799672	9.52825	7.80756	2.79272	30.1091	8.5166	43.9415	27.3714	45.2726	18.0011	32.4114	3794.6	20	3	Rio Grande do Sul	2006
3768.41	37.5165	6.3	37	0.664114	9.04642	7.34201	2.41799	24.3281	13.1846	44.4165	21.355	40.9823	11.3879	21.3752	5705.16	21	3	Rondônia	2006
3450.25	20.6186	3.7	18	0.757404	9.15222	8.4637	1.49476	25.3743	14.5092	44	17.6026	40.8295	10.8895	20.7494	6264.23	22	3	Roraima	2006
3540.47	88.3721	16.4	22	0.756968	9.63056	7.96748	2.49776	27.6914	10.3986	41.7857	25.8692	47.8882	13.0599	28.5453	4616.03	23	3	Santa Catarina	2006
3372.45	69.6721	36.2	34	0.876696	9.92825	8.14451	2.3706	26.9886	9.9512	45.3401	32.2405	46.6921	13.4479	27.9013	4371.64	24	3	São Paulo	2006
3348.37	31.8227	8.7	21	0.720503	9.0096	8.82817	2.07344	22.9175	12.4334	44.0417	27.3531	38.7218	7.39854	17.6298	5422.56	25	3	Sergipe	2006
3665.96	24.2152	4.1	24	0.704422	8.77778	7.84915	1.97503	20.3977	10.9368	42.9815	15.1107	38.4145	9.00017	19.0166	4780.32	26	3	Tocantins	2006
2977.64	29.1545	5.1	46	0.726051	8.98175	7.67602	2.04109	24.4349	10.2708	43.9274	19.4668	38.9141	14.6908	24.4601	4508.75	1	4	Acre	2007	22.8479	10.2554	43.5326	19.594	38.4293	15.3163	4467.73
4473.04	31.9926	7.7	20	0.740501	8.74995	8.46124	1.9754	22.5886	13.5885	43.0069	25.8906	36.623	8.22135	19.0045	5901.52	2	4	Alagoas	2007	21.2517	13.4077	42.7221	25.9467	36.235	8.70172	5783.54
2144.19	30.2839	8.4	41	0.777855	9.1716	8.28539	1.6194	27.2987	9.1719	45.0057	20.1433	40.7768	9.116	17.7631	4119.94	3	4	Amapá	2007	26.1872	9.125	44.8095	20.2728	40.3119	9.50286	4071.19
2607.17	23.6874	8.3	34	0.905461	9.49038	7.47121	1.64657	26.0751	9.9982	44.4292	16.386	43.1022	8.04318	17.3178	4447.12	4	4	Amazonas	2007	24.863	9.9149	44.2054	16.5525	42.6542	8.42375	4378.66
3617.92	22.32	8.3	37	0.788698	8.93573	9.08077	2.14241	23.649	10.7543	43.8867	24.7833	38.032	7.17312	17.5501	4825.4	5	4	Bahia	2007	22.1019	10.6269	43.5356	24.8234	37.5627	7.65035	4743.38
3339.39	35.4478	9	40	0.794227	8.71676	8.87484	2.07601	23.4006	9.7499	43.7596	21.9173	36.4828	9.74152	19.2292	4334.63	6	4	Ceará	2007	21.727	9.5393	43.3981	22.0083	36.0381	10.197	4219.56
3803.49	43.4783	23.7	28	0.793213	9.74973	8.1487	2.16956	24.7553	10.2557	44.8416	20.8205	45.4976	9.64361	21.7389	4573.65	7	4	Espírito Santo	2007	23.1985	10.1809	44.5108	20.9475	44.5489	10.3034	4520.52
3768.59	42.4345	9.3	26	0.797955	9.40993	8.27051	3.04371	25.5795	9.8465	44.5902	20.642	41.4128	10.7954	24.2483	4422.28	8	4	Goiás	2007	23.8706	9.7296	44.2548	20.7673	40.6703	11.5008	4353.68
3629.47	26.6873	3.8	19	0.740652	8.48614	8.82251	2.34569	17.7614	10.9452	41.5108	19.6629	35.1667	7.29933	16.3001	4962.35	9	4	Maranhão	2007	16.3624	10.6431	41.2261	19.7349	34.829	7.71034	4806.42
3326.7	38.1805	8.6	34	0.716524	9.49735	8.91832	2.32995	28.413	10.7023	45.1891	19.8742	45.7776	10.0002	22.3393	4734.63	10	4	Mato Grosso	2007	26.2926	10.6992	44.7813	19.9455	44.8891	10.6154	4695.28
3752.93	51.9116	14.3	40	0.680232	9.46291	7.92186	2.52281	27.6712	12.0638	45.6246	26.6759	42.6018	9.43075	23.2976	5369.73	11	4	Mato Grosso do Sul	2007	26.0438	11.967	45.2947	26.6919	41.8758	10.045	5320.63
3391.51	47.2406	18.3	42	0.831472	9.41501	7.99948	2.27887	23.9716	8.0633	47.9233	22.8516	41.5233	10.8241	24.0216	3627.22	12	4	Minas Gerais	2007	22.6255	7.9661	47.5676	22.6515	40.821	11.446	3586.19
3216.04	24.0433	7.6	28	0.735058	8.87408	8.68387	1.9809	21.8214	10.5766	43.2593	20.8965	37.1717	7.98459	17.4014	4610.42	13	4	Pará	2007	20.3848	10.471	43.0197	20.9981	36.7411	8.411	4520.95
3667.97	37.6691	7.9	7	0.778311	8.72533	8.54997	2.50247	21.2477	12.0553	43.2146	20.1141	36.8429	8.9906	18.807	5241.3	14	4	Paraíba	2007	19.8618	11.9825	42.8573	20.2306	36.4268	9.46282	5161.54
3581.36	72.1128	18.4	37	0.802068	9.67866	8.87187	2.72225	27.2529	10.3954	45.6862	26.636	44.5083	13.694	28.4038	4603.15	15	4	Paraná	2007	25.8884	10.3704	45.4397	26.7509	43.7154	14.6624	4559.45
4096.47	40.2222	11.8	6	0.792372	8.87723	8.50544	2.45104	22.8039	12.1881	43.8809	23.3505	37.2018	9.74911	21.6176	5301.79	16	4	Pernambuco	2007	21.4681	12.1612	43.5935	23.4492	36.6588	10.3376	5251.33
3390.58	25.0633	4.9	27	0.761221	8.40253	8.4897	2.53677	19.1554	10.3621	42.2025	19.2851	36.1522	8.70109	16.1397	4616.42	17	4	Piauí	2007	17.6937	10.157	41.896	19.3906	35.8178	9.14198	4501.31
3946.17	56.6695	32.1	29	0.843318	9.9341	8.55749	3.1702	28.3684	10.867	40.6177	26.4182	47.6297	11.2947	24.0436	4873.05	18	4	Rio de Janeiro	2007	27.1143	10.7847	40.2831	26.5277	46.7037	11.9921	4812.32
2832.69	38.4081	11.1	9	0.804113	9.03348	8.38669	2.43551	23.1792	11.3911	43.8745	22.324	37.7989	9.89738	19.6328	5001.26	19	4	Rio Grande do Norte	2007	21.5856	11.2872	43.4887	22.4284	37.3125	10.402	4925.72
3287.14	83.1469	17.3	36	0.794692	9.65186	7.90592	2.7713	30.7739	8.5073	44.1564	27.2823	45.6366	17.3161	32.0544	3795.51	20	4	Rio Grande do Sul	2007	29.4608	8.4997	43.6944	27.4744	44.8831	18.5809	3782.84
3591.06	35.6423	6.6	35	0.668052	9.11959	7.45953	2.31094	25.2088	12.8799	44.6068	21.3378	41.3213	11.0914	21.1383	5610.29	21	4	Rondônia	2007	23.5173	13.2715	44.2502	21.3783	40.6286	11.6644	5738.95
3254.31	23.0769	3.8	18	0.749061	9.20638	8.50538	1.69434	26.2332	14.3807	44.1618	17.5427	41.1087	10.5847	20.495	6221.36	22	4	Roraima	2007	24.5857	14.5352	43.8657	17.676	40.5318	11.1638	6272.71
3439.75	87.5	19.6	22	0.755671	9.74551	8.00034	2.43987	28.3368	10.2703	41.9404	25.8164	48.3328	12.649	28.092	4585.25	23	4	Santa Catarina	2007	27.1202	10.4472	41.6364	25.937	47.407	13.4447	4629
3255.93	68.8849	37.2	30	0.879376	10.041	8.21532	2.28308	27.836	9.859	45.4558	32.0589	47.0973	12.9962	27.3735	4354.67	24	4	São Paulo	2007	26.3071	9.9646	45.2507	32.4336	46.2562	13.8552	4368.07
3303.38	29.3726	9.1	22	0.726835	9.10759	8.89936	1.8335	23.6724	12.3502	44.2269	27.3394	38.9433	7.21756	17.4082	5413.46	25	4	Sergipe	2007	22.211	12.4465	43.8885	27.3708	38.4869	7.55978	5420.83
3567.38	25.037	4.1	22	0.702163	8.93305	7.93578	1.78411	21.4588	10.9121	43.2384	15.0737	38.6694	8.80522	18.8036	4798.84	26	4	Tocantins	2007	19.4614	10.9034	42.756	15.1581	38.1433	9.17499	4753.66
2987.11	25	5.6	44	0.726923	9.12233	7.78221	2.09125	25.3079	10.2671	44.1593	19.4227	39.1247	14.3405	23.9999	4524.56	1	5	Acre	2008	23.6195	10.2779	43.7145	19.524	38.6821	15.0213	4490.06
4356.75	32.1691	8.3	21	0.72945	8.8566	8.54617	1.90095	23.3547	13.6604	43.1837	25.8711	36.7965	7.96043	18.8564	5950.72	2	5	Alagoas	2008	21.8931	13.5138	42.8496	25.916	36.4356	8.47268	5846.64
2167.47	20.3125	9.7	37	0.781591	9.27427	8.38544	1.63218	27.9275	9.186	45.1408	20.0988	40.9783	8.90873	17.5486	4140.45	3	5	Amapá	2008	26.7206	9.158	44.893	20.2014	40.5545	9.31675	4096.74
2584.8	24.3508	10.5	31	0.903919	9.54559	7.64081	1.68171	26.8667	10.0356	44.6034	16.3287	43.2958	7.84081	17.1285	4479.35	4	5	Amazonas	2008	25.4252	9.9616	44.2904	16.4607	42.8881	8.23987	4412.84
3507.96	21.0383	8.5	36	0.791933	9.0349	9.15323	2.10289	24.5397	10.8259	44.106	24.7719	38.2408	6.92425	17.4036	4873.4	5	5	Bahia	2008	22.8372	10.6929	43.69	24.8003	37.8058	7.41909	4779.12
3301.06	34.3183	9.4	37	0.78616	8.88292	8.95028	2.07088	24.3766	9.8506	43.9756	21.8847	36.6866	9.47882	18.9056	4384.9	6	5	Ceará	2008	22.5211	9.6494	43.5624	21.9586	36.2665	9.98657	4279.66
3722.21	43.4239	24.9	26	0.799044	9.90559	8.20822	2.13909	25.6533	10.2802	45.0473	20.7776	45.938	9.29393	21.3796	4594.39	7	5	Espírito Santo	2008	23.9301	10.2288	44.6589	20.8772	45.0343	9.98526	4549.07
3668.15	42.8666	9.9	26	0.796521	9.5365	8.34645	2.97472	26.5384	9.9034	44.7894	20.5984	41.7535	10.4149	23.9349	4456.57	8	5	Goiás	2008	24.6823	9.7936	44.4092	20.6984	41.0515	11.1639	4386.79
3622.29	26.2648	4.2	18	0.730672	8.6882	8.90425	2.26165	18.5699	11.0867	41.7064	19.6397	35.3232	7.08153	16.1736	5032.7	9	5	Maranhão	2008	17.0242	10.8001	41.3452	19.6947	35.0019	7.51305	4886.44
3290.48	40.5046	9.1	33	0.710669	9.73555	8.97187	2.26404	29.5704	10.6758	45.4173	19.8507	46.178	9.67177	22.0073	4747.92	10	5	Mato Grosso	2008	27.2987	10.7205	44.974	19.9058	45.3477	10.3202	4717.54
3547.57	51.0254	14.2	40	0.675954	9.62731	7.98962	2.50119	28.6089	12.0795	45.8243	26.6693	42.9432	9.10846	22.9944	5386.31	11	5	Mato Grosso do Sul	2008	26.8172	12.0323	45.4449	26.6835	42.2459	9.74811	5347.89
3265.49	46.8775	20.2	42	0.831392	9.5542	8.05851	2.20009	24.814	8.1038	48.2907	22.9287	41.849	10.497	23.5891	3642.93	12	5	Minas Gerais	2008	23.232	8.0202	47.6592	22.7595	41.1805	11.1463	3608.92
3183.31	22.0737	8.1	31	0.750837	9.02051	8.77221	1.96951	22.6836	10.6252	43.4487	20.8627	37.37	7.75295	17.2135	4650.58	13	5	Pará	2008	21.0174	10.5307	43.1092	20.9417	36.9619	8.2076	4566.91
3619.71	40.0103	8	7	0.777112	8.87881	8.62392	2.47983	21.9729	12.0709	43.4318	20.0746	37.0335	8.72629	18.5898	5275.32	14	5	Paraíba	2008	20.513	12.0411	43.018	20.1662	36.6405	9.24187	5203.03
3537.27	73.3967	19.6	36	0.793297	9.78894	8.95649	2.71738	28.0257	10.3868	45.8303	26.5967	44.8697	13.1639	27.9291	4617.34	15	5	Paraná	2008	26.5535	10.3998	45.5552	26.6875	44.1233	14.2052	4584.56
4066.7	39.191	12.5	5	0.789048	8.99115	8.5776	2.41014	23.5816	12.1815	44.0624	23.3161	37.4561	9.44062	21.2979	5321.68	16	5	Pernambuco	2008	22.1144	12.1938	43.721	23.395	36.9359	10.0538	5278.33
3296.67	24.2058	5.4	27	0.756198	8.56125	8.52209	2.54894	19.9509	10.4525	42.3907	19.2497	36.3061	8.45936	15.9256	4664.61	17	5	Piauí	2008	18.3865	10.2681	42.0338	19.3322	35.9894	8.93393	4562.51
3915.77	55.4244	31.5	30	0.836786	10.0823	8.67205	3.10352	29.014	10.9071	40.7935	26.3824	48.0489	10.9261	23.7622	4904.34	18	5	Rio de Janeiro	2008	27.7326	10.8295	40.4472	26.4667	47.1811	11.6561	4841.04
2732.99	37.709	12.1	6	0.80536	9.11311	8.46003	2.34344	24.0616	11.4401	44.102	22.2875	38.0245	9.61664	19.4398	5037.21	19	5	Rio Grande do Norte	2008	22.3289	11.3479	43.6662	22.3711	37.5614	10.1649	4963.47
3130.22	81.784	19.3	39	0.789626	9.77127	7.97926	2.79829	31.4951	8.4915	44.3503	27.207	45.9742	16.5885	31.6971	3791.54	20	5	Rio Grande do Sul	2008	30.1091	8.5166	43.9415	27.3714	45.2726	18.0011	3794.6
3493.63	37.9267	7.4	37	0.660341	9.29075	7.56979	2.28164	26.1489	12.5304	44.8139	21.327	41.6449	10.7869	20.9027	5493.68	21	5	Rondônia	2008	24.3281	13.1846	44.4165	21.355	40.9823	11.3879	5705.16
3108.23	22.0588	4.6	20	0.749445	9.32902	8.55367	1.76911	27.1093	14.2235	44.3413	17.4966	41.3686	10.2691	20.2379	6164.69	22	5	Roraima	2008	25.3743	14.5092	44	17.6026	40.8295	10.8895	6264.23
3337.12	87.8904	20.9	22	0.751064	9.88908	8.03899	2.41613	29.0545	10.1296	42.0994	25.7786	48.7395	12.2345	27.6196	4548.74	23	5	Santa Catarina	2008	27.6914	10.3986	41.7857	25.8692	47.8882	13.0599	4616.03
3103.61	66.5471	39.1	29	0.881968	10.1432	8.28348	2.32354	28.6445	9.7511	45.5903	31.8912	47.4707	12.5278	26.8368	4329.1	24	5	São Paulo	2008	26.9886	9.9512	45.3401	32.2405	46.6921	13.4479	4371.64
3232.53	33.1481	10.1	23	0.722027	9.24784	8.95946	1.83189	24.4673	12.2579	44.4295	27.3298	39.1509	7.02829	17.1886	5400.38	25	5	Sergipe	2008	22.9175	12.4334	44.0417	27.3531	38.7218	7.39854	5422.56
3459.61	23.4168	4.9	21	0.695974	9.08605	8.01423	1.71473	22.5661	10.882	43.5142	15.0473	38.9075	8.60147	18.5904	4812.44	26	5	Tocantins	2008	20.3977	10.9368	42.9815	15.1107	38.4145	9.00017	4780.32
3010.25	29.1317	6.1	35	0.732872	9.24158	7.84807	2.03699	26.2027	10.2794	44.3978	19.392	39.3132	13.9844	23.5711	4538.26	1	6	Acre	2009	24.4349	10.2708	43.9274	19.4668	38.9141	14.6908	4508.75
4334.68	28.1553	8.5	20	0.734932	8.92836	8.62123	1.91158	24.184	13.7407	43.3697	25.8575	36.9558	7.70171	18.7162	5996.77	2	6	Alagoas	2009	22.5886	13.5885	43.0069	25.8906	36.623	8.22135	5901.52
2161.74	28.1818	9.6	38	0.782225	9.32338	8.47393	1.58485	28.6214	9.2111	45.2913	20.0682	41.1583	8.70243	17.3403	4157.96	3	6	Amapá	2009	27.2987	9.1719	45.0057	20.1433	40.7768	9.116	4119.94
2479.31	23.1029	11.4	21	0.900838	9.56594	7.7208	1.65542	27.6475	10.081	44.7944	16.289	43.4682	7.63888	16.9432	4507.4	4	6	Amazonas	2009	26.0751	9.9982	44.4292	16.386	43.1022	8.04318	4447.12
3412.93	23.9628	9.2	36	0.794618	9.15077	9.22095	2.06187	25.4101	10.8864	44.3281	24.7662	38.4317	6.68386	17.2652	4914.3	5	6	Bahia	2009	23.649	10.7543	43.8867	24.7833	38.032	7.17312	4825.4
3209.62	32.2815	10	37	0.795191	8.97595	9.00352	2.10275	25.3116	9.9503	44.1956	21.8611	36.8774	9.21362	18.6121	4430.93	6	6	Ceará	2009	23.4006	9.7499	43.7596	21.9173	36.4828	9.74152	4334.63
3596.86	43.3983	27.1	25	0.787945	9.85382	8.25592	2.14875	26.5806	10.3067	45.264	20.7486	46.3547	8.95056	21.0423	4611.44	7	6	Espírito Santo	2009	24.7553	10.2557	44.8416	20.8205	45.4976	9.64361	4573.65
3525.67	41.3022	10.5	27	0.798453	9.64051	8.43394	2.91929	27.5371	9.9619	44.9978	20.568	42.0731	10.0402	23.6347	4486.08	8	6	Goiás	2009	25.5795	9.8465	44.5902	20.642	41.4128	10.7954	4422.28
3598.74	25.3107	4.6	17	0.727809	8.75078	8.9749	2.23677	19.412	11.2238	41.915	19.6251	35.4711	6.87109	16.048	5096.07	9	6	Maranhão	2009	17.7614	10.9452	41.5108	19.6629	35.1667	7.29933	4962.35
3247.3	39.4062	10.3	33	0.714188	9.78234	9.01971	2.17814	30.6471	10.6625	45.6489	19.8349	46.5481	9.34981	21.6837	4758.77	10	6	Mato Grosso	2009	28.413	10.7023	45.1891	19.8742	45.7776	10.0002	4734.63
3472.44	50.7365	15	37	0.683925	9.70074	8.06702	2.42069	29.5713	12.0807	46.0348	26.6642	43.2696	8.79579	22.7034	5397.75	11	6	Mato Grosso do Sul	2009	27.6712	12.0638	45.6246	26.6759	42.6018	9.43075	5369.73
3161.18	45.5353	21.6	43	0.829374	9.57631	8.16184	2.18335	25.6541	8.1442	48.6904	22.992	42.1569	10.1813	23.1996	3657.85	12	6	Minas Gerais	2009	23.9716	8.0633	47.9233	22.8516	41.5233	10.8241	3627.22
3087.39	22.4674	8.8	34	0.732581	9.01377	8.85384	1.95835	23.553	10.6839	43.6559	20.8406	37.5564	7.52322	17.0295	4686.49	13	6	Pará	2009	21.8214	10.5766	43.2593	20.8965	37.1717	7.98459	4610.42
3530.27	37.3971	8.2	8	0.778778	8.98582	8.67861	2.43833	22.6576	12.0979	43.6542	20.048	37.2118	8.46524	18.3783	5304.06	14	6	Paraíba	2009	21.2477	12.0553	43.2146	20.1141	36.8429	8.9906	5241.3
3392.23	73.5202	19.7	35	0.801559	9.83556	9.02649	2.72997	28.787	10.3903	45.9817	26.5701	45.2068	12.6469	27.4813	4629.22	15	6	Paraná	2009	27.2529	10.3954	45.6862	26.636	44.5083	13.694	4603.15
3990.11	39.016	13.6	7	0.789191	9.10175	8.63651	2.37866	24.3492	12.1843	44.2549	23.2922	37.6982	9.14409	20.9965	5337.98	16	6	Pernambuco	2009	22.8039	12.1881	43.8809	23.3505	37.2018	9.74911	5301.79
3177.05	23.8861	5.9	31	0.761951	8.70898	8.6074	2.52361	20.7196	10.5468	42.5868	19.2264	36.4509	8.22354	15.718	4708.61	17	6	Piauí	2009	19.1554	10.3621	42.2025	19.2851	36.1522	8.70109	4616.42
3865.05	56.6757	33	29	0.837431	10.1104	8.79047	3.05164	29.5431	10.9512	40.9735	26.3594	48.4378	10.5667	23.4949	4930.86	18	6	Rio de Janeiro	2009	28.3684	10.867	40.6177	26.4182	47.6297	11.2947	4873.05
2664.17	37.0869	12.6	10	0.805413	9.16581	8.51958	2.39548	24.8974	11.4972	44.3366	22.2617	38.2377	9.33883	19.253	5069.45	19	6	Rio Grande do Norte	2009	23.1792	11.3911	43.8745	22.324	37.7989	9.89738	5001.26
3085.77	82.1371	20.8	35	0.797601	9.83523	8.07	2.77257	32.1842	8.4856	44.5349	27.1456	46.2847	15.8732	31.34	3788.68	20	6	Rio Grande do Sul	2009	30.7739	8.5073	44.1564	27.2823	45.6366	17.3161	3795.51
3386.45	34.8837	7.4	21	0.679131	9.39984	7.68182	2.28076	27.0616	12.2597	45.0303	21.3224	41.9529	10.4857	20.6749	5394.65	21	6	Rondônia	2009	25.2088	12.8799	44.6068	21.3378	41.3213	11.0914	5610.29
2892.51	27.6018	5.4	21	0.756471	9.45522	8.62883	1.76833	27.9122	14.1063	44.5282	17.4646	41.6088	9.96052	19.9881	6114.79	22	6	Roraima	2009	26.2332	14.3807	44.1618	17.5427	41.1087	10.5847	6221.36
3304.86	87.0876	22.5	26	0.74885	9.93399	8.1152	2.40115	29.8095	10.0225	42.2617	25.7559	49.1073	11.8368	27.1527	4518.61	23	6	Santa Catarina	2009	28.3368	10.2703	41.9404	25.8164	48.3328	12.649	4585.25
3008	66.5634	40.4	25	0.877212	10.2087	8.35806	2.29976	29.463	9.6691	45.7364	31.7395	47.8117	12.0674	26.3234	4306.88	24	6	São Paulo	2009	27.836	9.859	45.4558	32.0589	47.0973	12.9962	4354.67
3150.09	31.0886	10.9	23	0.713271	9.24537	9.02357	1.72475	25.2807	12.1884	44.6351	27.3246	39.3441	6.84104	16.9853	5390.17	25	6	Sergipe	2009	23.6724	12.3502	44.2269	27.3394	38.9433	7.21756	5413.46
3282.27	25.0729	5.4	21	0.689725	9.18865	8.08102	1.74235	23.6752	10.8738	43.7961	15.0314	39.1281	8.39962	18.3875	4824.36	26	6	Tocantins	2009	21.4588	10.9121	43.2384	15.0737	38.6694	8.80522	4798.84
2892.46	25.8225	6.2	29	0.71591	9.38043	7.89068	2.04303	27.0325	10.3113	44.6302	19.375	39.4789	13.6351	23.2125	4550.63	1	7	Acre	2010	25.3079	10.2671	44.1593	19.4227	39.1247	14.3405	4524.56	22.8479	10.2554	43.5326	19.594	38.4293	15.3163	4467.73
4306.16	33.0116	9.1	18	0.748682	9.08706	8.68391	1.91709	25.0068	13.8144	43.5543	25.8502	37.1002	7.45577	18.5804	6042.23	2	7	Alagoas	2010	23.3547	13.6604	43.1837	25.8711	36.7965	7.96043	5950.72	21.2517	13.4077	42.7221	25.9467	36.235	8.70172	5783.54
2254.18	25.7035	9.3	40	0.774362	9.43882	8.55994	1.5835	29.3018	9.2346	45.4504	20.0519	41.3161	8.50385	17.1478	4172.16	3	7	Amapá	2010	27.9275	9.186	45.1408	20.0988	40.9783	8.90873	4140.45	26.1872	9.125	44.8095	20.2728	40.3119	9.50286	4071.19
2430.31	23.5942	11.7	23	0.896882	9.82769	7.77992	1.66764	28.4214	10.1236	44.9829	16.2671	43.619	7.44371	16.7664	4529.12	4	7	Amazonas	2010	26.8667	10.0356	44.6034	16.3287	43.2958	7.84081	4479.35	24.863	9.9149	44.2054	16.5525	42.6542	8.42375	4378.66
3314.34	22.9876	9.9	35	0.79077	9.32269	9.28757	2.04659	26.2307	10.9161	44.5326	24.7658	38.604	6.46204	17.1325	4939.29	5	7	Bahia	2010	24.5397	10.8259	44.106	24.7719	38.2408	6.92425	4873.4	22.1019	10.6269	43.5356	24.8234	37.5627	7.65035	4743.38
3085.15	33.5174	10.9	32	0.798106	9.16187	9.06982	2.10848	26.2017	10.0393	44.4046	21.847	37.0547	8.96006	18.3765	4473.17	6	7	Ceará	2010	24.3766	9.8506	43.9756	21.8847	36.6866	9.47882	4384.9	21.727	9.5393	43.3981	22.0083	36.0381	10.197	4219.56
3487.98	43.3588	29.1	24	0.787483	10.1059	8.29733	2.13629	27.502	10.3304	45.4793	20.7337	46.7472	8.62627	20.7529	4624.91	7	7	Espírito Santo	2010	25.6533	10.2802	45.0473	20.7776	45.938	9.29393	4594.39	23.1985	10.1809	44.5108	20.9475	44.5489	10.3034	4520.52
3443.03	43.4364	11.6	25	0.799021	9.80404	8.52295	2.86002	28.5029	9.9987	45.2066	20.5512	42.3711	9.68718	23.3592	4507.22	8	7	Goiás	2010	26.5384	9.9034	44.7894	20.5984	41.7535	10.4149	4456.57	23.8706	9.7296	44.2548	20.7673	40.6703	11.5008	4353.68
3570.5	23.2901	4.6	16	0.740196	8.87666	9.03706	2.12791	20.2606	11.3346	42.1196	19.6193	35.6101	6.67854	15.9201	5151	9	7	Maranhão	2010	18.5699	11.0867	41.7064	19.6397	35.3232	7.08153	5032.7	16.3624	10.6431	41.2261	19.7349	34.829	7.71034	4806.42
3173.83	39.0479	11.5	29	0.715726	9.85935	9.07539	2.09531	31.5521	10.6721	45.8743	19.8267	46.8871	9.04803	21.3783	4768.51	10	7	Mato Grosso	2010	29.5704	10.6758	45.4173	19.8507	46.178	9.67177	4747.92	26.2926	10.6992	44.7813	19.9455	44.8891	10.6154	4695.28
3445.77	50.3921	15.2	37	0.687946	9.91104	8.13819	2.28127	30.4193	12.0363	46.2461	26.6607	43.5807	8.50593	22.436	5404.2	11	7	Mato Grosso do Sul	2010	28.6089	12.0795	45.8243	26.6693	42.9432	9.10846	5386.31	26.0438	11.967	45.2947	26.6919	41.8758	10.045	5320.63
3087.17	46.8027	23	41	0.833219	9.80471	8.24636	2.19295	26.4629	8.1804	49.0478	23.0424	42.4465	9.89177	22.8874	3673.81	12	7	Minas Gerais	2010	24.814	8.1038	48.2907	22.9287	41.849	10.497	3642.93	22.6255	7.9661	47.5676	22.6515	40.821	11.446	3586.19
2935.93	23.007	9	36	0.754573	9.31157	8.93479	1.94163	24.4461	10.7501	43.8588	20.8301	37.7303	7.3049	16.8537	4717.27	13	7	Pará	2010	22.6836	10.6252	43.4487	20.8627	37.37	7.75295	4650.58	20.3848	10.471	43.0197	20.9981	36.7411	8.411	4520.95
3453.02	41.4923	8.5	7	0.782938	9.11195	8.72426	2.38691	23.3208	12.1389	43.8659	20.0347	37.3774	8.22243	18.1805	5326.48	14	7	Paraíba	2010	21.9729	12.0709	43.4318	20.0746	37.0335	8.72629	5275.32	19.8618	11.9825	42.8573	20.2306	36.4268	9.46282	5161.54
3315.07	72.3817	22.1	31	0.802788	9.99308	9.08494	2.72418	29.5976	10.4097	46.1373	26.5566	45.519	12.1716	27.087	4640.9	15	7	Paraná	2010	28.0257	10.3868	45.8303	26.5967	44.8697	13.1639	4617.34	25.8884	10.3704	45.4397	26.7509	43.7154	14.6624	4559.45
3887.27	38.3163	14.3	7	0.795613	9.3256	8.69432	2.39425	25.1725	12.196	44.4472	23.2791	37.9277	8.87411	20.7365	5350.65	16	7	Pernambuco	2010	23.5816	12.1815	44.0624	23.3161	37.4561	9.44062	5321.68	21.4681	12.1612	43.5935	23.4492	36.6588	10.3376	5251.33
3071.58	25.6026	6.6	31	0.775608	8.89625	8.6684	2.46117	21.5108	10.631	42.7792	19.2155	36.5863	8.00725	15.5287	4749.98	17	7	Piauí	2010	19.9509	10.4525	42.3907	19.2497	36.3061	8.45936	4664.61	17.6937	10.157	41.896	19.3906	35.8178	9.14198	4501.31
3720.75	48.8562	33.6	30	0.833818	10.2535	8.87133	2.97556	30.0886	10.9859	41.1567	26.3494	48.7956	10.2317	23.2514	4948.61	18	7	Rio de Janeiro	2010	29.014	10.9071	40.7935	26.3824	48.0489	10.9261	4904.34	27.1143	10.7847	40.2831	26.5277	46.7037	11.9921	4812.32
2602.82	42.8948	13.9	9	0.814128	9.35461	8.58403	2.24164	25.747	11.5432	44.5661	22.2468	38.4382	9.07876	19.077	5096.1	19	7	Rio Grande do Norte	2010	24.0616	11.4401	44.102	22.2875	38.0245	9.61664	5037.21	21.5856	11.2872	43.4887	22.4284	37.3125	10.402	4925.72
2997.4	84.2961	22.2	37	0.797096	10.0304	8.12717	2.7708	32.8324	8.4979	44.7221	27.0982	46.5673	15.2182	30.9804	3792.93	20	7	Rio Grande do Sul	2010	31.4951	8.4915	44.3503	27.207	45.9742	16.5885	3791.54	29.4608	8.4997	43.6944	27.4744	44.8831	18.5809	3782.84
3291.51	36.9922	8.4	25	0.698207	9.65798	7.74024	2.43229	28.0261	12.1629	45.2482	21.3242	42.2448	10.1979	20.4608	5352.56	21	7	Rondônia	2010	26.1489	12.5304	44.8139	21.327	41.6449	10.7869	5493.68	23.5173	13.2715	44.2502	21.3783	40.6286	11.6644	5738.95
2744.06	24.556	5.8	22	0.757445	9.72576	8.685	1.78242	28.612	14.0614	44.7123	17.4471	41.8287	9.67571	19.7547	6092.23	22	7	Roraima	2010	27.1093	14.2235	44.3413	17.4966	41.3686	10.2691	6164.69	24.5857	14.5352	43.8657	17.676	40.5318	11.1638	6272.71
3221.07	85.3302	22.5	24	0.756823	10.1174	8.16615	2.39715	30.4611	9.9886	42.426	25.7484	49.4348	11.4749	26.715	4506.94	23	7	Santa Catarina	2010	29.0545	10.1296	42.0994	25.7786	48.7395	12.2345	4548.74	27.1202	10.4472	41.6364	25.937	47.407	13.4447	4629
2895.88	65.9687	40.7	23	0.880277	10.3686	8.43559	2.29336	30.309	9.651	45.8866	31.6064	48.1195	11.6378	25.8639	4299.95	24	7	São Paulo	2010	28.6445	9.7511	45.5903	31.8912	47.4707	12.5278	4329.1	26.3071	9.9646	45.2507	32.4336	46.2562	13.8552	4368.07
3087.98	29.3101	11.4	24	0.730533	9.4698	9.05891	1.79183	26.0705	12.1622	44.8287	27.3237	39.5224	6.66562	16.8122	5389.67	25	7	Sergipe	2010	24.4673	12.2579	44.4295	27.3298	39.1509	7.02829	5400.38	22.211	12.4465	43.8885	27.3708	38.4869	7.55978	5420.83
3174.7	26.1959	5	20	0.712411	9.4091	8.15895	1.68588	24.7031	10.8994	44.0708	15.0261	39.3308	8.20933	18.205	4837.82	26	7	Tocantins	2010	22.5661	10.882	43.5142	15.0473	38.9075	8.60147	4812.44	19.4614	10.9034	42.756	15.1581	38.1433	9.17499	4753.66
2746.45	28.1081	6.4	35	0.714592	9.40723	7.95029	1.92799	27.7132	10.444	44.8429	19.3631	39.6346	13.236	22.8581	4605.59	1	8	Acre	2011	26.2027	10.2794	44.3978	19.392	39.3132	13.9844	4538.26	23.6195	10.2779	43.7145	19.524	38.6821	15.0213	4490.06
4299.31	29.7605	10.3	20	0.754962	9.1887	8.75913	1.86176	25.7045	14.0293	43.7272	25.8428	37.2416	7.19797	18.433	6142	2	8	Alagoas	2011	24.184	13.7407	43.3697	25.8575	36.9558	7.70171	5996.77	21.8931	13.5138	42.8496	25.916	36.4356	8.47268	5846.64
2334.28	23.0548	9.6	38	0.770029	9.50755	8.65623	1.60567	29.9015	9.3893	45.612	20.0424	41.4651	8.28022	16.9469	4233.29	3	8	Amapá	2011	28.6214	9.2111	45.2913	20.0682	41.1583	8.70243	4157.96	26.7206	9.158	44.893	20.2014	40.5545	9.31675	4096.74
2410.76	23.0068	13	29	0.884592	9.91421	7.89283	1.63357	29.0914	10.2812	45.1575	16.2562	43.7607	7.22801	16.5648	4593.68	4	8	Amazonas	2011	27.6475	10.081	44.7944	16.289	43.4682	7.63888	4507.4	25.4252	9.9616	44.2904	16.4607	42.8881	8.23987	4412.84
3229.66	21.9066	10.1	32	0.783412	9.3326	9.35444	2.00242	26.8707	11.0657	44.705	24.775	38.7697	6.23999	16.9801	4993.87	5	8	Bahia	2011	25.4101	10.8864	44.3281	24.7662	38.4317	6.68386	4914.3	22.8372	10.6929	43.69	24.8003	37.8058	7.41909	4779.12
3042.85	35.6614	12	30	0.790217	9.25195	9.14423	2.10407	26.9123	10.2126	44.5882	21.8338	37.2293	8.68282	18.1613	4544.89	6	8	Ceará	2011	25.3116	9.9503	44.1956	21.8611	36.8774	9.21362	4430.93	22.5211	9.6494	43.5624	21.9586	36.2665	9.98657	4279.66
3403.38	43.4307	30.5	28	0.783108	10.2554	8.38289	2.08563	28.2589	10.4636	45.677	20.7273	47.1288	8.29222	20.4766	4674.71	7	8	Espírito Santo	2011	26.5806	10.3067	45.264	20.7486	46.3547	8.95056	4611.44	23.9301	10.2288	44.6589	20.8772	45.0343	9.98526	4549.07
3358.05	44.6934	12.7	27	0.798265	9.87566	8.62043	2.8031	29.3327	10.14	45.4063	20.5394	42.658	9.31451	23.0745	4556.51	8	8	Goiás	2011	27.5371	9.9619	44.9978	20.568	42.0731	10.0402	4486.08	24.6823	9.7936	44.4092	20.6984	41.0515	11.1639	4386.79
3576.57	23.8194	5.3	18	0.727895	8.97272	9.11262	1.95026	20.9867	11.5332	42.3098	19.6205	35.7457	6.4818	15.7622	5228.55	9	8	Maranhão	2011	19.412	11.2238	41.915	19.6251	35.4711	6.87109	5096.07	17.0242	10.8001	41.3452	19.6947	35.0019	7.51305	4886.44
3079.11	38.6394	12.6	26	0.70056	10.0227	9.15811	2.08399	32.295	10.8225	46.075	19.8291	47.2103	8.72975	21.0455	4826.34	10	8	Mato Grosso	2011	30.6471	10.6625	45.6489	19.8349	46.5481	9.34981	4758.77	27.2987	10.7205	44.974	19.9058	45.3477	10.3202	4717.54
3228.82	53.7975	16.4	38	0.690452	10.0105	8.23737	2.21521	31.155	12.1524	46.4441	26.6522	43.8853	8.20783	22.1532	5430.84	11	8	Mato Grosso do Sul	2011	29.5713	12.0807	46.0348	26.6642	43.2696	8.79579	5397.75	26.8172	12.0323	45.4449	26.6835	42.2459	9.74811	5347.89
2960.83	46.9902	24.6	38	0.827357	9.8936	8.33806	2.15595	27.1161	8.3495	49.3431	23.0557	42.7305	9.59137	22.5976	3741.45	12	8	Minas Gerais	2011	25.6541	8.1442	48.6904	22.992	42.1569	10.1813	3657.85	23.232	8.0202	47.6592	22.7595	41.1805	11.1463	3608.92
2854.43	22.4484	9.5	34	0.762108	9.45782	9.02769	1.93534	25.1586	10.9013	44.0486	20.8269	37.9051	7.06839	16.6574	4784.81	13	8	Pará	2011	23.553	10.6839	43.6559	20.8406	37.5564	7.52322	4686.49	21.0174	10.5307	43.1092	20.9417	36.9619	8.2076	4566.91
3419.95	39.1413	8.9	7	0.781692	9.18399	8.80168	2.34565	23.8283	12.3019	44.0527	20.0268	37.5432	7.96733	17.9613	5395.02	14	8	Paraíba	2011	22.6576	12.0979	43.6542	20.048	37.2118	8.46524	5304.06	20.513	12.0411	43.018	20.1662	36.6405	9.24187	5203.03
3211.7	71.5539	23.7	30	0.797691	10.086	9.16617	2.6616	30.3055	10.5431	46.2876	26.5463	45.8202	11.6889	26.6944	4690.78	15	8	Paraná	2011	28.787	10.3903	45.9817	26.5701	45.2068	12.6469	4629.22	26.5535	10.3998	45.5552	26.6875	44.1233	14.2052	4584.56
3839.57	37.7375	15.1	5	0.796663	9.41215	8.76997	2.21942	25.8927	12.3191	44.6298	23.2683	38.1544	8.59592	20.4736	5398.94	16	8	Pernambuco	2011	24.3492	12.1843	44.2549	23.2922	37.6982	9.14409	5337.98	22.1144	12.1938	43.721	23.395	36.9359	10.0538	5278.33
3035.42	25.4658	7.6	30	0.771262	9.01683	8.7411	2.41678	22.1796	10.8171	42.9543	19.2091	36.7172	7.7843	15.3369	4826.7	17	8	Piauí	2011	20.7196	10.5468	42.5868	19.2264	36.4509	8.22354	4708.61	18.3865	10.2681	42.0338	19.3322	35.9894	8.93393	4562.51
3633.14	52.0479	34.8	29	0.832692	10.365	8.96055	2.89301	30.5259	11.0963	41.332	26.3484	49.1362	9.87554	23.0015	4986.91	18	8	Rio de Janeiro	2011	29.5431	10.9512	40.9735	26.3594	48.4378	10.5667	4930.86	27.7326	10.8295	40.4472	26.4667	47.1811	11.6561	4841.04
2594.68	44.1725	14.9	7	0.80685	9.42572	8.65108	2.2206	26.4633	11.7032	44.7774	22.2363	38.6368	8.80156	18.8794	5159.66	19	8	Rio Grande do Norte	2011	24.8974	11.4972	44.3366	22.2617	38.2377	9.33883	5069.45	22.3289	11.3479	43.6662	22.3711	37.5614	10.1649	4963.47
2907.77	82.7925	23.6	35	0.794704	10.0871	8.18082	2.76455	33.392	8.6418	44.8934	27.0456	46.8353	14.5548	30.5534	3850.34	20	8	Rio Grande do Sul	2011	32.1842	8.4856	44.5349	27.1456	46.2847	15.8732	3788.68	30.1091	8.5166	43.9415	27.3714	45.2726	18.0011	3794.6
3191.5	37.7563	10.7	24	0.709207	9.70944	7.83757	2.5705	28.8383	12.235	45.4524	21.3313	42.5297	9.88994	20.2336	5372.25	21	8	Rondônia	2011	27.0616	12.2597	45.0303	21.3224	41.9529	10.4857	5394.65	24.3281	13.1846	44.4165	21.355	40.9823	11.3879	5705.16
2702.75	26.5116	6.3	21	0.748618	9.71258	8.75723	1.72963	29.1587	14.1176	44.8768	17.4361	42.0401	9.3795	19.505	6110.79	22	8	Roraima	2011	27.9122	14.1063	44.5282	17.4646	41.6088	9.96052	6114.79	25.3743	14.5092	44	17.6026	40.8295	10.8895	6264.23
3152.26	87.1771	23.6	22	0.757163	10.2039	8.24011	2.37406	30.9825	10.0356	42.586	25.7545	49.7477	11.1116	26.2451	4518.65	23	8	Santa Catarina	2011	29.8095	10.0225	42.2617	25.7559	49.1073	11.8368	4518.61	27.6914	10.3986	41.7857	25.8692	47.8882	13.0599	4616.03
2776.63	65.8222	41.8	24	0.879435	10.4299	8.5193	2.25291	31.0489	9.7743	46.0291	31.3981	48.4076	11.1998	25.4039	4344.36	24	8	São Paulo	2011	29.463	9.6691	45.7364	31.7395	47.8117	12.0674	4306.88	26.9886	9.9512	45.3401	32.2405	46.6921	13.4479	4371.64
3057.7	26.2354	12	24	0.736298	9.51517	9.17428	1.84293	26.6572	12.3226	44.9927	27.3241	39.6974	6.47458	16.6375	5449.29	25	8	Sergipe	2011	25.2807	12.1884	44.6351	27.3246	39.3441	6.84104	5390.17	22.9175	12.4334	44.0417	27.3531	38.7218	7.39854	5422.56
3125.67	28.0899	5.7	19	0.706482	9.45808	8.24058	1.66433	25.5163	11.0618	44.3242	15.0296	39.5269	8.00355	18.0264	4902.75	26	8	Tocantins	2011	23.6752	10.8738	43.7961	15.0314	39.1281	8.39962	4824.36	20.3977	10.9368	42.9815	15.1107	38.4145	9.00017	4780.32
2702.34	25.1397	6.1	35	0.716393	9.54838	8.11805	1.8395	28.4171	10.7534	45.0896	19.3489	39.7918	12.7872	22.4763	4719.53	1	9	Acre	2012	27.0325	10.3113	44.6302	19.375	39.4789	13.6351	4550.63	24.4349	10.2708	43.9274	19.4668	38.9141	14.6908	4508.75
4187.1	29.5334	11	19	0.755656	9.26614	8.83534	1.76078	26.3289	14.4413	43.9396	25.8294	37.3902	6.92546	18.2852	6313.42	2	9	Alagoas	2012	25.0068	13.8144	43.5543	25.8502	37.1002	7.45577	6042.23	22.5886	13.5885	43.0069	25.8906	36.623	8.22135	5901.52
2328.65	21.1957	9.4	40	0.774748	9.64459	8.77263	1.58422	30.4288	9.7266	45.8319	20.0329	41.617	8.03132	16.7426	4361.46	3	9	Amapá	2012	29.3018	9.2346	45.4504	20.0519	41.3161	8.50385	4172.16	27.2987	9.1719	45.0057	20.1433	40.7768	9.116	4119.94
2378.85	23.8889	14.9	38	0.88155	9.89938	7.98761	1.60453	29.7523	10.6287	45.3799	16.2503	43.905	6.99123	16.3397	4722.01	4	9	Amazonas	2012	28.4214	10.1236	44.9829	16.2671	43.619	7.44371	4529.12	26.0751	9.9982	44.4292	16.386	43.1022	8.04318	4447.12
3120.54	20.2805	10.3	31	0.782281	9.41428	9.43861	1.9895	27.4388	11.3749	44.9015	24.7974	38.9398	6.01295	16.8159	5103.57	5	9	Bahia	2012	26.2307	10.9161	44.5326	24.7658	38.604	6.46204	4939.29	23.649	10.7543	43.8867	24.7833	38.032	7.17312	4825.4
2950.73	33.8438	12	30	0.802985	9.31807	9.22588	2.10813	27.5652	10.5188	44.8008	21.8144	37.411	8.37582	17.9482	4657.49	6	9	Ceará	2012	26.2017	10.0393	44.4046	21.847	37.0547	8.96006	4473.17	23.4006	9.7499	43.7596	21.9173	36.4828	9.74152	4334.63
3272.86	41.4838	31.2	27	0.774786	10.3379	8.45891	2.08719	29.0065	10.7366	45.9124	20.7246	47.512	7.94751	20.2022	4776.4	7	9	Espírito Santo	2012	27.502	10.3304	45.4793	20.7337	46.7472	8.62627	4624.91	24.7553	10.2557	44.8416	20.8205	45.4976	9.64361	4573.65
3278.36	41.2989	13.6	28	0.797168	9.99392	8.70215	2.73893	30.0871	10.4012	45.6483	20.5249	42.9432	8.91734	22.7856	4651.28	8	9	Goiás	2012	28.5029	9.9987	45.2066	20.5512	42.3711	9.68718	4507.22	25.5795	9.8465	44.5902	20.642	41.4128	10.7954	4422.28
3506.57	21.6152	5.8	18	0.739431	9.10649	9.20069	1.90599	21.7233	11.8517	42.5396	19.6274	35.8831	6.27468	15.5805	5340.6	9	9	Maranhão	2012	20.2606	11.3346	42.1196	19.6193	35.6101	6.67854	5151	17.7614	10.9452	41.5108	19.6629	35.1667	7.29933	4962.35
3010.93	38.8205	12.7	25	0.700844	10.1478	9.24255	2.11645	32.9892	11.1625	46.3062	19.8451	47.532	8.39028	20.6851	4950.36	10	9	Mato Grosso	2012	31.5521	10.6721	45.8743	19.8267	46.8871	9.04803	4768.51	28.413	10.7023	45.1891	19.8742	45.7776	10.0002	4734.63
3122.85	50.5512	17	37	0.693024	10.1089	8.32858	2.1664	31.8559	12.3381	46.6837	26.6331	44.1913	7.89911	21.8566	5488.43	11	9	Mato Grosso do Sul	2012	30.4193	12.0363	46.2461	26.6607	43.5807	8.50593	5404.2	27.6712	12.0638	45.6246	26.6759	42.6018	9.43075	5369.73
2828.94	45.0816	25.3	38	0.826352	9.98491	8.43277	2.1589	27.6735	8.6659	49.6722	23.0113	43.0203	9.27401	22.2982	3878.13	12	9	Minas Gerais	2012	26.4629	8.1804	49.0478	23.0424	42.4465	9.89177	3673.81	23.9716	8.0633	47.9233	22.8516	41.5233	10.8241	3627.22
2766.64	21.0201	9.4	34	0.75689	9.52312	9.13815	1.9148	25.8769	11.225	44.286	20.8271	38.0925	6.80837	16.4439	4905.64	13	9	Pará	2012	24.4461	10.7501	43.8588	20.8301	37.7303	7.3049	4717.27	21.8214	10.5766	43.2593	20.8965	37.1717	7.98459	4610.42
3372.5	35.6259	9.3	6	0.791399	9.30865	8.88857	2.27029	24.382	12.6611	44.2685	20.0178	37.7208	7.69294	17.7219	5531.06	14	9	Paraíba	2012	23.3208	12.1389	43.8659	20.0347	37.3774	8.22243	5326.48	21.2477	12.0553	43.2146	20.1141	36.8429	8.9906	5241.3
3081.95	71.2729	23.8	30	0.795766	10.1846	9.23706	2.60801	30.9579	10.8194	46.4833	26.5306	46.1231	11.1872	26.2894	4792.09	15	9	Paraná	2012	29.5976	10.4097	46.1373	26.5566	45.519	12.1716	4640.9	27.2529	10.3954	45.6862	26.636	44.5083	13.694	4603.15
3767.99	36.3943	16.2	3	0.803524	9.55231	8.85233	2.17022	26.5823	12.5902	44.8559	23.2524	38.3868	8.3027	20.1948	5498.56	16	9	Pernambuco	2012	25.1725	12.196	44.4472	23.2791	37.9277	8.87411	5350.65	22.8039	12.1881	43.8809	23.3505	37.2018	9.74911	5301.79
2945.38	24.6219	7	30	0.779198	9.1078	8.80262	2.37686	22.8644	11.1594	43.1631	19.2006	36.848	7.5494	15.1474	4951.26	17	9	Piauí	2012	21.5108	10.631	42.7792	19.2155	36.5863	8.00725	4749.98	19.1554	10.3621	42.2025	19.2851	36.1522	8.70109	4616.42
3467.94	48.4962	35.5	33	0.827805	10.4756	9.06514	2.77813	30.9757	11.3152	41.5375	26.3531	49.4724	9.49087	22.7499	5060.57	18	9	Rio de Janeiro	2012	30.0886	10.9859	41.1567	26.3494	48.7956	10.2317	4948.61	28.3684	10.867	40.6177	26.4182	47.6297	11.2947	4873.05
2534.34	46.2404	15.1	5	0.810998	9.53995	8.73485	2.163	27.1618	12.0223	45.0234	22.2248	38.8432	8.50218	18.6681	5277.85	19	9	Rio Grande do Norte	2012	25.747	11.5432	44.5661	22.2468	38.4382	9.07876	5096.1	23.1792	11.3911	43.8745	22.324	37.7989	9.89738	5001.26
2820.56	81.5166	23.8	33	0.80429	10.1627	8.25813	2.7859	33.8354	8.9426	45.0856	26.9718	47.1014	13.8656	30.0706	3973.38	20	9	Rio Grande do Sul	2012	32.8324	8.4979	44.7221	27.0982	46.5673	15.2182	3792.93	30.7739	8.5073	44.1564	27.2823	45.6366	17.3161	3795.51
3113.33	36.472	11.2	22	0.703686	9.77914	7.91386	2.61341	29.6324	12.3725	45.6954	21.3429	42.816	9.56321	20.0054	5419.71	21	9	Rondônia	2012	28.0261	12.1629	45.2482	21.3242	42.2448	10.1979	5352.56	25.2088	12.8799	44.6068	21.3378	41.3213	11.0914	5610.29
2624.84	24.7826	5.7	20	0.746039	9.71189	8.83283	1.58766	29.7441	14.2332	45.0765	17.425	42.2538	9.06514	19.2423	6158.05	22	9	Roraima	2012	28.612	14.0614	44.7123	17.4471	41.8287	9.67571	6092.23	26.2332	14.3807	44.1618	17.5427	41.1087	10.5847	6221.36
3002.03	85.5433	24.4	22	0.75871	10.2856	8.33038	2.35336	31.5783	10.1148	42.7771	25.7727	50.0695	10.7383	25.7329	4544.25	23	9	Santa Catarina	2012	30.4611	9.9886	42.426	25.7484	49.4348	11.4749	4506.94	28.3368	10.2703	41.9404	25.8164	48.3328	12.649	4585.25
2698.8	64.6561	42	21	0.877765	10.5029	8.61054	2.21768	31.8027	10.0446	46.2198	31.0356	48.6892	10.749	24.9289	4443.58	24	9	São Paulo	2012	30.309	9.651	45.8866	31.6064	48.1195	11.6378	4299.95	27.836	9.859	45.4558	32.0589	47.0973	12.9962	4354.67
3039.02	24.3816	13.2	24	0.744057	9.62508	9.25167	1.62917	27.2498	12.678	45.1832	27.3226	39.8796	6.26211	16.4531	5581.83	25	9	Sergipe	2012	26.0705	12.1622	44.8287	27.3237	39.5224	6.66562	5389.67	23.6724	12.3502	44.2269	27.3394	38.9433	7.21756	5413.46
3110.2	23.2653	6	21	0.709824	9.56007	8.34025	1.60781	26.2776	11.4177	44.6096	15.0405	39.7269	7.78006	17.8584	5035.79	26	9	Tocantins	2012	24.7031	10.8994	44.0708	15.0261	39.3308	8.20933	4837.82	21.4588	10.9121	43.2384	15.0737	38.6694	8.80522	4798.84
2658.33	25.1337	5.7	26	0.698498	9.64086	8.24785	1.67572	29.0439	11.1345	45.3436	19.3346	39.9484	12.3143	22.101	4851.87	1	10	Acre	2013	27.7132	10.444	44.8429	19.3631	39.6346	13.236	4605.59	25.3079	10.2671	44.1593	19.4227	39.1247	14.3405	4524.56	22.8479	10.2554	43.5326	19.594	38.4293	15.3163	4467.73
4116.01	28.8606	11.9	20	0.744972	9.33691	8.90388	1.79061	26.9411	14.9295	44.1639	25.8118	37.5438	6.64767	18.1409	6502.72	2	10	Alagoas	2013	25.7045	14.0293	43.7272	25.8428	37.2416	7.19797	6142	23.3547	13.6604	43.1837	25.8711	36.7965	7.96043	5950.72	21.2517	13.4077	42.7221	25.9467	36.235	8.70172	5783.54
2343.37	26.9022	9.6	43	0.765663	9.76087	8.86036	1.54695	30.9747	10.1396	46.0767	20.0252	41.7697	7.7717	16.5534	4511.06	3	10	Amapá	2013	29.9015	9.3893	45.612	20.0424	41.4651	8.28022	4233.29	27.9275	9.186	45.1408	20.0988	40.9783	8.90873	4140.45	26.1872	9.125	44.8095	20.2728	40.3119	9.50286	4071.19
2278.87	24.2507	15.3	39	0.880242	10.0224	8.05786	1.46563	30.3275	11.0543	45.6216	16.251	44.0495	6.74583	16.1154	4869.64	4	10	Amazonas	2013	29.0914	10.2812	45.1575	16.2562	43.7607	7.22801	4593.68	26.8667	10.0356	44.6034	16.3287	43.2958	7.84081	4479.35	24.863	9.9149	44.2054	16.5525	42.6542	8.42375	4378.66
3009.41	21.31	10.7	31	0.78039	9.52329	9.5129	1.9899	27.9921	11.7398	45.1026	24.8319	39.112	5.78839	16.661	5229.66	5	10	Bahia	2013	26.8707	11.0657	44.705	24.775	38.7697	6.23999	4993.87	24.5397	10.8259	44.106	24.7719	38.2408	6.92425	4873.4	22.1019	10.6269	43.5356	24.8234	37.5627	7.65035	4743.38
2889.62	32.2638	13	31	0.799937	9.42867	9.29535	1.98273	28.1704	10.8718	45.0189	21.7907	37.5976	8.05395	17.7529	4778.64	6	10	Ceará	2013	26.9123	10.2126	44.5882	21.8338	37.2293	8.68282	4544.89	24.3766	9.8506	43.9756	21.8847	36.6866	9.47882	4384.9	21.727	9.5393	43.3981	22.0083	36.0381	10.197	4219.56
3140.31	40.7975	31.5	32	0.768602	10.3281	8.50015	2.14578	29.7432	11.0687	46.1624	20.727	47.8949	7.60347	19.9484	4893.59	7	10	Espírito Santo	2013	28.2589	10.4636	45.677	20.7273	47.1288	8.29222	4674.71	25.6533	10.2802	45.0473	20.7776	45.938	9.29393	4594.39	23.1985	10.1809	44.5108	20.9475	44.5489	10.3034	4520.52
3157.37	41.6252	14.8	29	0.791039	10.0673	8.74697	2.67919	30.7732	10.709	45.9048	20.5099	43.2251	8.51502	22.5162	4759.16	8	10	Goiás	2013	29.3327	10.14	45.4063	20.5394	42.658	9.31451	4556.51	26.5384	9.9034	44.7894	20.5984	41.7535	10.4149	4456.57	23.8706	9.7296	44.2548	20.7673	40.6703	11.5008	4353.68
3464.45	20.7364	6.3	20	0.733188	9.21396	9.2926	1.83212	22.4292	12.211	42.7813	19.6404	36.0212	6.06416	15.3959	5456.88	9	10	Maranhão	2013	20.9867	11.5332	42.3098	19.6205	35.7457	6.4818	5228.55	18.5699	11.0867	41.7064	19.6397	35.3232	7.08153	5032.7	16.3624	10.6431	41.2261	19.7349	34.829	7.71034	4806.42
2911.5	35.1385	15	24	0.702776	10.2441	9.2933	2.10271	33.6698	11.5819	46.5472	19.8738	47.8499	8.04654	20.3324	5095.3	10	10	Mato Grosso	2013	32.295	10.8225	46.075	19.8291	47.2103	8.72975	4826.34	29.5704	10.6758	45.4173	19.8507	46.178	9.67177	4747.92	26.2926	10.6992	44.7813	19.9455	44.8891	10.6154	4695.28
3031.78	47.3277	18.5	38	0.688085	10.2064	8.3911	2.18093	32.5166	12.5604	46.9383	26.605	44.4971	7.59304	21.5761	5555.49	11	10	Mato Grosso do Sul	2013	31.155	12.1524	46.4441	26.6522	43.8853	8.20783	5430.84	28.6089	12.0795	45.8243	26.6693	42.9432	9.10846	5386.31	26.0438	11.967	45.2947	26.6919	41.8758	10.045	5320.63
2700.37	44.2989	27	38	0.829611	10.0753	8.48951	2.06209	28.3156	9.0342	50.0125	22.9154	43.3133	8.95425	22.0163	4035.67	12	10	Minas Gerais	2013	27.1161	8.3495	49.3431	23.0557	42.7305	9.59137	3741.45	24.814	8.1038	48.2907	22.9287	41.849	10.497	3642.93	22.6255	7.9661	47.5676	22.6515	40.821	11.446	3586.19
2643.64	21.2669	9.9	35	0.737801	9.6393	9.21971	1.88205	26.5446	11.622	44.541	20.8319	38.2894	6.53882	16.2352	5040.75	13	10	Pará	2013	25.1586	10.9013	44.0486	20.8269	37.9051	7.06839	4784.81	22.6836	10.6252	43.4487	20.8627	37.37	7.75295	4650.58	20.3848	10.471	43.0197	20.9981	36.7411	8.411	4520.95
3280.18	37.1302	9.9	6	0.784294	9.39105	8.97385	2.21499	24.9462	13.1001	44.49	20.0095	37.9073	7.41039	17.4856	5687.05	14	10	Paraíba	2013	23.8283	12.3019	44.0527	20.0268	37.5432	7.96733	5395.02	21.9729	12.0709	43.4318	20.0746	37.0335	8.72629	5275.32	19.8618	11.9825	42.8573	20.2306	36.4268	9.46282	5161.54
2990.31	69.2847	24.4	30	0.786344	10.3304	9.30142	2.55666	31.5729	11.1507	46.699	26.5121	46.4252	10.6901	25.9071	4909.15	15	10	Paraná	2013	30.3055	10.5431	46.2876	26.5463	45.8202	11.6889	4690.78	28.0257	10.3868	45.8303	26.5967	44.8697	13.1639	4617.34	25.8884	10.3704	45.4397	26.7509	43.7154	14.6624	4559.45
3654.86	35.5745	16.9	4	0.806319	9.64448	8.95581	2.16975	27.2304	12.9296	45.0967	23.2336	38.6231	8.00745	19.9271	5614.29	16	10	Pernambuco	2013	25.8927	12.3191	44.6298	23.2683	38.1544	8.59592	5398.94	23.5816	12.1815	44.0624	23.3161	37.4561	9.44062	5321.68	21.4681	12.1612	43.5935	23.4492	36.6588	10.3376	5251.33
2906.52	25.842	7.6	30	0.775369	9.19428	8.8306	2.32762	23.5534	11.5623	43.3814	19.1917	36.9777	7.30881	14.9773	5086.87	17	10	Piauí	2013	22.1796	10.8171	42.9543	19.2091	36.7172	7.7843	4826.7	19.9509	10.4525	42.3907	19.2497	36.3061	8.45936	4664.61	17.6937	10.157	41.896	19.3906	35.8178	9.14198	4501.31
3380.84	49.4994	36.1	32	0.827616	10.5569	9.14701	2.65445	31.4967	11.5748	41.7543	26.3643	49.8022	9.10017	22.5121	5143.73	18	10	Rio de Janeiro	2013	30.5259	11.0963	41.332	26.3484	49.1362	9.87554	4986.91	29.014	10.9071	40.7935	26.3824	48.0489	10.9261	4904.34	27.1143	10.7847	40.2831	26.5277	46.7037	11.9921	4812.32
2487	40.7841	15.7	7	0.810073	9.63508	8.80465	2.1468	27.7806	12.4102	45.2772	22.2137	39.0553	8.19339	18.4669	5411.62	19	10	Rio Grande do Norte	2013	26.4633	11.7032	44.7774	22.2363	38.6368	8.80156	5159.66	24.0616	11.4401	44.102	22.2875	38.0245	9.61664	5037.21	21.5856	11.2872	43.4887	22.4284	37.3125	10.402	4925.72
2739.93	81.2739	24.5	37	0.783107	10.3037	8.30335	2.81764	34.3134	9.3052	45.2835	26.8823	47.3635	13.1918	29.5889	4117.67	20	10	Rio Grande do Sul	2013	33.392	8.6418	44.8934	27.0456	46.8353	14.5548	3850.34	31.4951	8.4915	44.3503	27.207	45.9742	16.5885	3791.54	29.4608	8.4997	43.6944	27.4744	44.8831	18.5809	3782.84
3026.29	36.8978	13.8	24	0.693786	9.79984	7.96835	2.66479	30.3665	12.5439	45.9512	21.3592	43.1019	9.23003	19.7984	5475.99	21	10	Rondônia	2013	28.8383	12.235	45.4524	21.3313	42.5297	9.88994	5372.25	26.1489	12.5304	44.8139	21.327	41.6449	10.7869	5493.68	23.5173	13.2715	44.2502	21.3783	40.6286	11.6644	5738.95
2590.18	24.1379	6.2	21	0.737259	9.86119	8.879	1.62232	30.3372	14.3801	45.2901	17.4156	42.4676	8.74327	18.9897	6215.32	22	10	Roraima	2013	29.1587	14.1176	44.8768	17.4361	42.0401	9.3795	6110.79	27.1093	14.2235	44.3413	17.4966	41.3686	10.2691	6164.69	24.5857	14.5352	43.8657	17.676	40.5318	11.1638	6272.71
2956.33	85.689	22.1	23	0.751677	10.3842	8.37978	2.36221	32.1349	10.2071	42.9813	25.8034	50.3956	10.3702	25.239	4574.21	23	10	Santa Catarina	2013	30.9825	10.0356	42.586	25.7545	49.7477	11.1116	4518.65	29.0545	10.1296	42.0994	25.7786	48.7395	12.2345	4548.74	27.1202	10.4472	41.6364	25.937	47.407	13.4447	4629
2553.25	65.2033	43	21	0.87608	10.5877	8.67357	2.2021	32.4786	10.3767	46.4344	30.5433	48.9623	10.3011	24.4783	4560.72	24	10	São Paulo	2013	31.0489	9.7743	46.0291	31.3981	48.4076	11.1998	4344.36	28.6445	9.7511	45.5903	31.8912	47.4707	12.5278	4329.1	26.3071	9.9646	45.2507	32.4336	46.2562	13.8552	4368.07
2947.64	27.9238	13.8	25	0.731921	9.69058	9.32295	1.53658	27.8025	13.117	45.3809	27.3203	40.0666	6.04001	16.2763	5737.75	25	10	Sergipe	2013	26.6572	12.3226	44.9927	27.3241	39.6974	6.47458	5449.29	24.4673	12.2579	44.4295	27.3298	39.1509	7.02829	5400.38	22.211	12.4465	43.8885	27.3708	38.4869	7.55978	5420.83
3082.48	24.8	6.4	20	0.707042	9.68864	8.41433	1.70955	27.0312	11.8557	44.9002	15.0592	39.9287	7.54841	17.7103	5190.27	26	10	Tocantins	2013	25.5163	11.0618	44.3242	15.0296	39.5269	8.00355	4902.75	22.5661	10.882	43.5142	15.0473	38.9075	8.60147	4812.44	19.4614	10.9034	42.756	15.1581	38.1433	9.17499	4753.66
2582.61	22.8346	5.8	15	0.709874	9.78313	8.32621	1.67204	29.6151	11.4677	45.5773	19.3223	40.1021	11.8401	21.7649	4962.08	1	11	Acre	2014	28.4171	10.7534	45.0896	19.3489	39.7918	12.7872	4719.53	26.2027	10.2794	44.3978	19.392	39.3132	13.9844	4538.26	23.6195	10.2779	43.7145	19.524	38.6821	15.0213	4490.06
4128.69	29.8716	12.4	16	0.746158	9.42166	8.9403	1.83155	27.4951	15.3341	44.3718	25.7916	37.7003	6.37319	18.0035	6656.1	2	11	Alagoas	2014	26.3289	14.4413	43.9396	25.8294	37.3902	6.92546	6313.42	24.184	13.7407	43.3697	25.8575	36.9558	7.70171	5996.77	21.8931	13.5138	42.8496	25.916	36.4356	8.47268	5846.64
2411.93	24.734	10.1	42	0.773062	9.78805	8.92359	1.49243	31.4818	10.4984	46.3125	20.0213	41.9206	7.51435	16.3965	4636.51	3	11	Amapá	2014	30.4288	9.7266	45.8319	20.0329	41.617	8.03132	4361.46	28.6214	9.2111	45.2913	20.0682	41.1583	8.70243	4157.96	26.7206	9.158	44.893	20.2014	40.5545	9.31675	4096.74
2301.32	24.0692	16.5	38	0.874176	10.0367	8.09976	1.48752	30.8722	11.4204	45.8531	16.2599	44.1921	6.50345	15.9156	4992.11	4	11	Amazonas	2014	29.7523	10.6287	45.3799	16.2503	43.905	6.99123	4722.01	27.6475	10.081	44.7944	16.289	43.4682	7.63888	4507.4	25.4252	9.9616	44.2904	16.4607	42.8881	8.23987	4412.84
2944.66	20.875	11.2	27	0.77802	9.60771	9.54672	1.94577	28.4825	12.0484	45.2885	24.8775	39.2842	5.57288	16.5359	5333.42	5	11	Bahia	2014	27.4388	11.3749	44.9015	24.7974	38.9398	6.01295	5103.57	25.4101	10.8864	44.3281	24.7662	38.4317	6.68386	4914.3	22.8372	10.6929	43.69	24.8003	37.8058	7.41909	4779.12
2874.17	31.2183	13.6	19	0.79258	9.5653	9.3263	1.92179	28.7105	11.1705	45.2188	21.7648	37.7872	7.7307	17.5904	4876	6	11	Ceará	2014	27.5652	10.5188	44.8008	21.8144	37.411	8.37582	4657.49	25.3116	9.9503	44.1956	21.8611	36.8774	9.21362	4430.93	22.5211	9.6494	43.5624	21.9586	36.2665	9.98657	4279.66
3057.39	40.6627	32.2	32	0.769294	10.4111	8.52348	2.17362	30.4298	11.3404	46.4036	20.7358	48.2753	7.27048	19.7335	4989.9	7	11	Espírito Santo	2014	29.0065	10.7366	45.9124	20.7246	47.512	7.94751	4776.4	26.5806	10.3067	45.264	20.7486	46.3547	8.95056	4611.44	23.9301	10.2288	44.6589	20.8772	45.0343	9.98526	4549.07
3066.29	40.4848	15.8	27	0.795816	10.1417	8.7742	2.66177	31.41	10.959	46.1469	20.4965	43.502	8.12463	22.2881	4847.76	8	11	Goiás	2014	30.0871	10.4012	45.6483	20.5249	42.9432	8.91734	4651.28	27.5371	9.9619	44.9978	20.568	42.0731	10.0402	4486.08	24.6823	9.7936	44.4092	20.6984	41.0515	11.1639	4386.79
3428.87	19.4311	7.1	16	0.729936	9.32979	9.33781	1.82919	23.0801	12.5048	43.0063	19.6599	36.159	5.85682	15.229	5547.16	9	11	Maranhão	2014	21.7233	11.8517	42.5396	19.6274	35.8831	6.27468	5340.6	19.412	11.2238	41.915	19.6251	35.4711	6.87109	5096.07	17.0242	10.8001	41.3452	19.6947	35.0019	7.51305	4886.44
2825.3	36.3464	16.2	21	0.707444	10.3583	9.31938	2.07599	34.2886	11.9368	46.7764	19.9146	48.1616	7.71376	20.022	5215.88	10	11	Mato Grosso	2014	32.9892	11.1625	46.3062	19.8451	47.532	8.39028	4950.36	30.6471	10.6625	45.6489	19.8349	46.5481	9.34981	4758.77	27.2987	10.7205	44.974	19.9058	45.3477	10.3202	4717.54
2935.37	47.8161	21.1	39	0.692664	10.3272	8.43774	2.18262	33.1248	12.7316	47.1806	26.5696	44.8011	7.30179	21.3409	5610.55	11	11	Mato Grosso do Sul	2014	31.8559	12.3381	46.6837	26.6331	44.1913	7.89911	5488.43	29.5713	12.0807	46.0348	26.6642	43.2696	8.79579	5397.75	26.8172	12.0323	45.4449	26.6835	42.2459	9.74811	5347.89
2592.96	43.9213	27.6	38	0.825613	10.1272	8.53031	2.02821	28.9062	9.3379	50.3406	22.7743	43.607	8.6452	21.7778	4165.93	12	11	Minas Gerais	2014	27.6735	8.6659	49.6722	23.0113	43.0203	9.27401	3878.13	25.6541	8.1442	48.6904	22.992	42.1569	10.1813	3657.85	23.232	8.0202	47.6592	22.7595	41.1805	11.1463	3608.92
2584.11	21.4466	10.7	37	0.727915	9.65518	9.27805	1.88577	27.1901	11.9635	44.7828	20.8422	38.4928	6.27294	16.0528	5151.16	13	11	Pará	2014	25.8769	11.225	44.286	20.8271	38.0925	6.80837	4905.64	23.553	10.6839	43.6559	20.8406	37.5564	7.52322	4686.49	21.0174	10.5307	43.1092	20.9417	36.9619	8.2076	4566.91
3139.33	36.9512	10.7	4	0.788873	9.51357	9.02576	2.17022	25.4522	13.4825	44.6933	20.0039	38.1	7.13031	17.2753	5815.44	14	11	Paraíba	2014	24.382	12.6611	44.2685	20.0178	37.7208	7.69294	5531.06	22.6576	12.0979	43.6542	20.048	37.2118	8.46524	5304.06	20.513	12.0411	43.018	20.1662	36.6405	9.24187	5203.03
2894.14	69.5466	26.4	25	0.784089	10.3661	9.3366	2.51601	32.1448	11.4325	46.9084	26.4932	46.7238	10.2185	25.5805	5006.26	15	11	Paraná	2014	30.9579	10.8194	46.4833	26.5306	46.1231	11.1872	4792.09	28.787	10.3903	45.9817	26.5701	45.2068	12.6469	4629.22	26.5535	10.3998	45.5552	26.6875	44.1233	14.2052	4584.56
3562.14	34.9668	16.3	2	0.801308	9.73138	8.99562	2.18966	27.8361	13.219	45.3225	23.2139	38.8612	7.72212	19.6966	5710.86	16	11	Pernambuco	2014	26.5823	12.5902	44.8559	23.2524	38.3868	8.3027	5498.56	24.3492	12.1843	44.2549	23.2922	37.6982	9.14409	5337.98	22.1144	12.1938	43.721	23.395	36.9359	10.0538	5278.33
2899.3	24.6359	8.3	30	0.779105	9.37739	8.84331	2.19265	24.1875	11.9051	43.5841	19.1845	37.1052	7.0683	14.8436	5196.78	17	11	Piauí	2014	22.8644	11.1594	43.1631	19.2006	36.848	7.5494	4951.26	20.7196	10.5468	42.5868	19.2264	36.4509	8.22354	4708.61	18.3865	10.2681	42.0338	19.3322	35.9894	8.93393	4562.51
3284.41	48.7268	37.4	33	0.825656	10.6172	9.19014	2.64026	31.9855	11.7869	41.963	26.3831	50.1236	8.72381	22.3023	5210.56	18	11	Rio de Janeiro	2014	30.9757	11.3152	41.5375	26.3531	49.4724	9.49087	5060.57	29.5431	10.9512	40.9735	26.3594	48.4378	10.5667	4930.86	27.7326	10.8295	40.4472	26.4667	47.1811	11.6561	4841.04
2465.56	41.8592	16.3	5	0.801773	9.66957	8.84103	2.08168	28.362	12.7398	45.5109	22.2049	39.2705	7.88719	18.2988	5521.91	19	11	Rio Grande do Norte	2014	27.1618	12.0223	45.0234	22.2248	38.8432	8.50218	5277.85	24.8974	11.4972	44.3366	22.2617	38.2377	9.33883	5069.45	22.3289	11.3479	43.6662	22.3711	37.5614	10.1649	4963.47
2589.03	80.9852	25.1	34	0.783839	10.3746	8.32194	2.84972	34.7426	9.6212	45.4716	26.7822	47.6198	12.5682	29.1609	4238.82	20	11	Rio Grande do Sul	2014	33.8354	8.9426	45.0856	26.9718	47.1014	13.8656	3973.38	32.1842	8.4856	44.5349	27.1456	46.2847	15.8732	3788.68	30.1091	8.5166	43.9415	27.3714	45.2726	18.0011	3794.6
2945.68	32.2581	11.7	24	0.69349	9.8777	8.01236	2.52973	31.0473	12.693	46.1932	21.3805	43.3855	8.90146	19.6336	5522.12	21	11	Rondônia	2014	29.6324	12.3725	45.6954	21.3429	42.816	9.56321	5419.71	27.0616	12.2597	45.0303	21.3224	41.9529	10.4857	5394.65	24.3281	13.1846	44.4165	21.355	40.9823	11.3879	5705.16
2551.1	23.431	6.6	21	0.746509	9.92676	8.89967	1.72625	30.8959	14.5059	45.4956	17.4096	42.6795	8.42374	18.7698	6263.88	22	11	Roraima	2014	29.7441	14.2332	45.0765	17.425	42.2538	9.06514	6158.05	27.9122	14.1063	44.5282	17.4646	41.6088	9.96052	6114.79	25.3743	14.5092	44	17.6026	40.8295	10.8895	6264.23
2863.44	85.7143	23	21	0.76403	10.4955	8.39556	2.35342	32.6736	10.2826	43.1801	25.847	50.7212	10.0211	24.8221	4598.99	23	11	Santa Catarina	2014	31.5783	10.1148	42.7771	25.7727	50.0695	10.7383	4544.25	29.8095	10.0225	42.2617	25.7559	49.1073	11.8368	4518.61	27.6914	10.3986	41.7857	25.8692	47.8882	13.0599	4616.03
2481.56	63.3824	44.2	16	0.873122	10.6631	8.71249	2.1893	33.1123	10.6595	46.6482	29.9456	49.225	9.87007	24.09	4658.87	24	11	São Paulo	2014	31.8027	10.0446	46.2198	31.0356	48.6892	10.749	4443.58	29.463	9.6691	45.7364	31.7395	47.8117	12.0674	4306.88	26.9886	9.9512	45.3401	32.2405	46.6921	13.4479	4371.64
2868.38	26.1525	14.3	27	0.730495	9.73792	9.36828	1.47938	28.3032	13.4874	45.5656	27.318	40.2562	5.81909	16.1238	5867.53	25	11	Sergipe	2014	27.2498	12.678	45.1832	27.3226	39.8796	6.26211	5581.83	25.2807	12.1884	44.6351	27.3246	39.3441	6.84104	5390.17	22.9175	12.4334	44.0417	27.3531	38.7218	7.39854	5422.56
3011.11	22.8304	6.8	12	0.710743	9.77165	8.44928	1.65537	27.7093	12.2336	45.1683	15.0861	40.1304	7.31731	17.5908	5319.5	26	11	Tocantins	2014	26.2776	11.4177	44.6096	15.0405	39.7269	7.78006	5035.79	23.6752	10.8738	43.7961	15.0314	39.1281	8.39962	4824.36	20.3977	10.9368	42.9815	15.1107	38.4145	9.00017	4780.32
2579.79	22.9167	6.1	15	0.702146	9.77957	8.3492	1.68957	30.0874	11.6055	45.7623	19.3141	40.2509	11.3849	21.4984	5009.58	1	12	Acre	2015	29.0439	11.1345	45.3436	19.3346	39.9484	12.3143	4851.87	27.0325	10.3113	44.6302	19.375	39.4789	13.6351	4550.63	24.4349	10.2708	43.9274	19.4668	38.9141	14.6908	4508.75	22.8479	10.2554	43.5326	19.594	38.4293	15.3163	4467.73
4154.58	27.7233	12.5	15	0.747634	9.54198	8.94065	1.85403	27.9582	15.456	44.534	25.7702	37.8573	6.10996	17.8758	6719.79	2	12	Alagoas	2015	26.9411	14.9295	44.1639	25.8118	37.5438	6.64767	6502.72	25.0068	13.8144	43.5543	25.8502	37.1002	7.45577	6042.23	22.5886	13.5885	43.0069	25.8906	36.623	8.22135	5901.52	21.2517	13.4077	42.7221	25.9467	36.235	8.70172	5783.54
2393.96	24.9351	11.1	36	0.769808	9.80212	8.94006	1.48794	31.9298	10.6619	46.5042	20.0227	42.0674	7.27152	16.2883	4692.2	3	12	Amapá	2015	30.9747	10.1396	46.0767	20.0252	41.7697	7.7717	4511.06	29.3018	9.2346	45.4504	20.0519	41.3161	8.50385	4172.16	27.2987	9.1719	45.0057	20.1433	40.7768	9.116	4119.94	26.1872	9.125	44.8095	20.2728	40.3119	9.50286	4071.19
[truncated: 205 more rows]

## Sheet: Modelo8 - YLL all mulher
YLL_women	white	Private_health	Primary_care	Gini_Index	lnGDP_per_capita	logBolsa_familia	Hospital_beds	SEV_high_BMI	SEV_high_glucose	SEV_high_LDL	SEV_high_SBP	SEV_Diet_high_in_sugar_beverage	SEV_Smoking	SEV_tobacco_(all)	Diabetes_prev	State_fixed	Year_fixed	State	Year
[truncated: 338 more rows]

[truncated: 16 more sheets: Modelo9 - Inci heart mulher, Modelo10 - Inci isc str mulher, Modelo11 - Inci card dis mulher, Modelo12 - Inci all mulher, Modelo13 - obt heart homem, Modelo14 - obt isch str homem, Modelo15 - obt card dis homem, Modelo16 - obt all homem, Modelo17 - YLL heart homem, Modelo18 - YLL isch str homem, Modelo19 - YLL card dis homem, Modelo20 - YLL all homem, Modelo21 - Inci heart homem, Modelo22 - Inci isc str homem, Modelo23 - Inci card dis homem, Modelo24 - Inci all homem]
